# Supplementary material for: Genetic and phenotypic analysis of the causal relationship between aging and COVID-19
Source: Commun Med (Lond). 2021 Oct 5;1:35. doi: 10.1038/s43856-021-00033-z (PMC9053191; doi:10.1038/s43856-021-00033-z)
Supplement: Supplementary file 4 — Supplementary data 3 [file 43856_2021_33_MOESM4_ESM.csv]

Bioage	Outcome	log_odds_ratio	conf_0.025	conf_0.975	pvalue	n0	n1
Phenotypic Age	COVID19 incidence (All)	0.25	0.22	0.27	8.36e-82	407080	10320
Phenotypic Age	Case fatality (All)	0.17	0.04	0.30	1.08e-02	10005	315
Phenotypic Age	COVID19 incidence (Not frail)	0.11	0.04	0.18	1.93e-03	185910	3481
Phenotypic Age	Case fatality (Not frail)	0.54	0.16	0.92	5.45e-03	3423	58
Phenotypic Age	COVID19 incidence (Frail)	0.23	0.21	0.26	3.74e-62	221170	6839
Phenotypic Age	Case fatality (Frail)	0.12	-0.02	0.27	1.01e-01	6582	257
DOSI	COVID19 incidence (All)	0.27	0.23	0.32	9.49e-32	459771	11619
DOSI	Case fatality (All)	0.13	-0.12	0.38	3.02e-01	11273	346
DOSI	COVID19 incidence (Not frail)	0.09	0.01	0.17	3.59e-02	210684	3956
DOSI	Case fatality (Not frail)	0.89	0.37	1.40	7.69e-04	3892	64
DOSI	COVID19 incidence (Frail)	0.30	0.25	0.35	3.63e-28	249087	7663
DOSI	Case fatality (Frail)	-0.06	-0.34	0.22	6.58e-01	7381	282
Physical Activity	COVID19 incidence (All)	-0.05	-0.07	-0.04	9.14e-19	97638	2117
Physical Activity	Case fatality (All)	0.00	-0.10	0.11	9.40e-01	2082	35
