# Supplementary material for: Genetic and phenotypic analysis of the causal relationship between aging and COVID-19
Source: Commun Med (Lond). 2021 Oct 5;1:35. doi: 10.1038/s43856-021-00033-z (PMC9053191; doi:10.1038/s43856-021-00033-z)
Supplement: Supplementary file 6 — Supplementary data 5 [file 43856_2021_33_MOESM6_ESM.txt]

Exposure	ls_Outcome	ls_bxy	ls_se	ls_p	ls_nsnp	covid_Outcome	covid_bxy	covid_se	covid_p	covid_nsnp	type	panel	abbr	trait	FDR_ls	FDR_covid
GCST90001701	Lifespan	0.0142869	0.0109219	0.19084	6	COVID-19 Critical Illness	0.085255	0.133706	0.523716	5	MFI	B cell	Bcells.trait111	BAFF-R on CD20- CD38-	0.449035294117647	0.752933333333333
GCST90001701	Lifespan	0.0142869	0.0109219	0.19084	6	COVID-19 vs. Negative Control	-0.109628	0.106415	0.302919	7	MFI	B cell	Bcells.trait111	BAFF-R on CD20- CD38-	0.436205714285714	0.612586
GCST90001702	Lifespan	0.00171127	0.00198036	0.387522	118	COVID-19 Critical Illness	0.0366278	0.0311603	0.23981	44	MFI	B cell	Bcells.trait112	BAFF-R on CD24+ CD27+	0.6229344	0.65231
GCST90001702	Lifespan	0.00171127	0.00198036	0.387522	118	COVID-19 vs. Negative Control	-0.0539551	0.0191117	0.00475561	121	MFI	B cell	Bcells.trait112	BAFF-R on CD24+ CD27+	0.601453903448276	0.0710171093333333
GCST90001703	Lifespan	0.00216419	0.00201429	0.282636	116	COVID-19 Critical Illness	0.0356747	0.0308575	0.247636	44	MFI	B cell	Bcells.trait137	BAFF-R on IgD+ CD24+	0.559675247524753	0.65231
GCST90001703	Lifespan	0.00216419	0.00201429	0.282636	116	COVID-19 vs. Negative Control	-0.0598175	0.0194983	0.00215618	118	MFI	B cell	Bcells.trait137	BAFF-R on IgD+ CD24+	0.532020705882353	0.048298432
GCST90001704	Lifespan	0.00229392	0.00205457	0.264208	111	COVID-19 Critical Illness	0.0392628	0.0312055	0.208319	42	MFI	B cell	Bcells.trait138	BAFF-R on IgD+ CD24-	0.533753535353535	0.65231
GCST90001704	Lifespan	0.00229392	0.00205457	0.264208	111	COVID-19 vs. Negative Control	-0.0494164	0.019947199999999998	0.0132356	112	MFI	B cell	Bcells.trait138	BAFF-R on IgD+ CD24-	0.511115862068966	0.114029784615385
GCST90001705	Lifespan	0.00336582	0.0020805	0.105708	108	COVID-19 Critical Illness	0.0456112	0.0310309	0.141599	42	MFI	B cell	Bcells.trait139	BAFF-R on IgD+ CD38-	0.378957894736842	0.64345652173913
GCST90001705	Lifespan	0.00336582	0.0020805	0.105708	108	COVID-19 vs. Negative Control	-0.0518233	0.0200592	0.00977967	109	MFI	B cell	Bcells.trait139	BAFF-R on IgD+ CD38-	0.3456096	0.0952454817391304
GCST90001706	Lifespan	0.00529728	0.00244626	0.0303522	49	COVID-19 Critical Illness	0.0127257	0.0346539	0.713453	20	MFI	B cell	Bcells.trait140	BAFF-R on IgD+ CD38- naive	0.210519393939394	0.87541226993865
GCST90001706	Lifespan	0.00529728	0.00244626	0.0303522	49	COVID-19 vs. Negative Control	-0.0373851	0.023409	0.110257	50	MFI	B cell	Bcells.trait140	BAFF-R on IgD+ CD38- naive	0.216133244444444	0.381768369230769
GCST90001707	Lifespan	0.00558494	0.00237802	0.0188459	52	COVID-19 Critical Illness	0.0195093	0.0343252	0.569786	26	MFI	B cell	Bcells.trait141	BAFF-R on IgD+ CD38- unsw mem	0.198377894736842	0.777744594594595
GCST90001707	Lifespan	0.00558494	0.00237802	0.0188459	52	COVID-19 vs. Negative Control	-0.0380109	0.0231441	0.100516	53	MFI	B cell	Bcells.trait141	BAFF-R on IgD+ CD38- unsw mem	0.18354267826087	0.375055483870968
GCST90001708	Lifespan	0.00216958	0.00213794	0.3102	105	COVID-19 Critical Illness	0.0546436	0.0321147	0.0888466	41	MFI	B cell	Bcells.trait142	BAFF-R on IgD+ CD38br	0.581166956521739	0.525808823529412
GCST90001708	Lifespan	0.00216958	0.00213794	0.3102	105	COVID-19 vs. Negative Control	-0.0549182	0.0210552	0.00909933	105	MFI	B cell	Bcells.trait142	BAFF-R on IgD+ CD38br	0.550399294117647	0.0926477236363636
GCST90001709	Lifespan	0.0026246	0.00202088	0.194032	112	COVID-19 Critical Illness	0.0323172	0.0310786	0.298407	42	MFI	B cell	Bcells.trait143	BAFF-R on IgD+ CD38dim	0.451237209302326	0.65231
GCST90001709	Lifespan	0.0026246	0.00202088	0.194032	112	COVID-19 vs. Negative Control	-0.0475042	0.0199054	0.0170094	111	MFI	B cell	Bcells.trait143	BAFF-R on IgD+ CD38dim	0.439021898989899	0.1360752
GCST90001710	Lifespan	0.00128974	0.00212245	0.54341	104	COVID-19 Critical Illness	0.041836	0.0330214	0.205179	39	MFI	B cell	Bcells.trait147	BAFF-R on IgD- CD24-	0.746402721088435	0.65231
GCST90001710	Lifespan	0.00128974	0.00212245	0.54341	104	COVID-19 vs. Negative Control	-0.0545522	0.0206493	0.00824569	106	MFI	B cell	Bcells.trait147	BAFF-R on IgD- CD24-	0.727146414201184	0.0892084266666667
GCST90001711	Lifespan	0.00205485	0.00216428	0.342397	105	COVID-19 Critical Illness	0.0575447	0.0321259	0.0732572	41	MFI	B cell	Bcells.trait148	BAFF-R on IgD- CD27-	0.590339655172414	0.505222068965517
GCST90001711	Lifespan	0.00205485	0.00216428	0.342397	105	COVID-19 vs. Negative Control	-0.059499	0.0208832	0.00438386	108	MFI	B cell	Bcells.trait148	BAFF-R on IgD- CD27-	0.559831591240876	0.07014176
GCST90001712	Lifespan	0.00202141	0.00202919	0.319171	111	COVID-19 Critical Illness	0.0399791	0.0308332	0.19476	45	MFI	B cell	Bcells.trait149	BAFF-R on IgD- CD38-	0.581166956521739	0.65231
GCST90001712	Lifespan	0.00202141	0.00202919	0.319171	111	COVID-19 vs. Negative Control	-0.049661	0.0196553	0.0115176	113	MFI	B cell	Bcells.trait149	BAFF-R on IgD- CD38-	0.550399294117647	0.1074976
GCST90001713	Lifespan	0.00776944	0.00993568	0.43423	9	COVID-19 Critical Illness	-0.0633557	0.120383	0.598689	6	MFI	B cell	Bcells.trait150	BAFF-R on IgD- CD38br	0.656197037037037	0.794609271523179
GCST90001713	Lifespan	0.00776944	0.00993568	0.43423	9	COVID-19 vs. Negative Control	-0.0139739	0.0994706	0.888278	10	MFI	B cell	Bcells.trait150	BAFF-R on IgD- CD38br	0.639917894736842	0.99250363963964
GCST90001714	Lifespan	0.00156689	0.00203481	0.441275	111	COVID-19 Critical Illness	0.0316667	0.031752	0.318613	42	MFI	B cell	Bcells.trait151	BAFF-R on IgD- CD38dim	0.656197037037037	0.65231
GCST90001714	Lifespan	0.00156689	0.00203481	0.441275	111	COVID-19 vs. Negative Control	-0.0519149	0.019655099999999998	0.00825889	113	MFI	B cell	Bcells.trait151	BAFF-R on IgD- CD38dim	0.640109625806452	0.0892084266666667
GCST90001715	Lifespan	0.00240295	0.00201927	0.234041	115	COVID-19 Critical Illness	0.0374302	0.031254	0.231068	41	MFI	B cell	Bcells.trait154	BAFF-R on memory B cell	0.497959574468085	0.65231
GCST90001715	Lifespan	0.00240295	0.00201927	0.234041	115	COVID-19 vs. Negative Control	-0.0538031	0.0194183	0.00559288	119	MFI	B cell	Bcells.trait154	BAFF-R on memory B cell	0.48541837037037	0.0736944188235294
GCST90001716	Lifespan	0.00236806	0.00205039	0.248117	113	COVID-19 Critical Illness	0.0394668	0.0316403	0.212266	40	MFI	B cell	Bcells.trait156	BAFF-R on naive-mature B cell	0.516910416666667	0.65231
GCST90001716	Lifespan	0.00236806	0.00205039	0.248117	113	COVID-19 vs. Negative Control	-0.058206	0.0198112	0.00330296	114	MFI	B cell	Bcells.trait156	BAFF-R on naive-mature B cell	0.500704576576577	0.0569125415384615
GCST90001717	Lifespan	0.00287195	0.00202243	0.155592	117	COVID-19 Critical Illness	0.0348564	0.0310557	0.2617	42	MFI	B cell	Bcells.trait157	BAFF-R on unsw mem	0.438287323943662	0.65231
GCST90001717	Lifespan	0.00287195	0.00202243	0.155592	117	COVID-19 vs. Negative Control	-0.0582866	0.0195594	0.00288273	119	MFI	B cell	Bcells.trait157	BAFF-R on unsw mem	0.40526288372093	0.05381096
GCST90001718	Lifespan	8.16003e-4	0.00199557	0.682608	115	COVID-19 Critical Illness	0.0457678	0.0316371	0.147995	44	MFI	B cell	Bcells.trait159	BAFF-R on sw mem	0.81668023255814	0.64345652173913
GCST90001718	Lifespan	8.16003e-4	0.00199557	0.682608	115	COVID-19 vs. Negative Control	-0.0509944	0.0193378	0.00836329	118	MFI	B cell	Bcells.trait159	BAFF-R on sw mem	0.804758905263158	0.0892084266666667
GCST90001719	Lifespan	0.00184451	0.00204384	0.366806	114	COVID-19 Critical Illness	0.0433411	0.0310819	0.163192	42	MFI	B cell	Bcells.trait160	BAFF-R on IgD+	0.60132131147541	0.65231
GCST90001719	Lifespan	0.00184451	0.00204384	0.366806	114	COVID-19 vs. Negative Control	-0.0553764	0.0198815	0.00534734	114	MFI	B cell	Bcells.trait160	BAFF-R on IgD+	0.580087436619718	0.0736944188235294
GCST90001720	Lifespan	0.00358774	0.00231902	0.121841	90	COVID-19 Critical Illness	0.0608759	0.033886	0.072416	37	MFI	B cell	Bcells.trait161	BAFF-R on transitional	0.413020338983051	0.505222068965517
GCST90001720	Lifespan	0.00358774	0.00231902	0.121841	90	COVID-19 vs. Negative Control	-0.0624001	0.0228926	0.00641514	90	MFI	B cell	Bcells.trait161	BAFF-R on transitional	0.379060888888889	0.0798328533333333
GCST90001721	Lifespan	9.19442e-5	0.0137893	0.99468	1	COVID-19 Critical Illness	-0.145038	0.139656	0.299021	1	MFI	B cell	Bcells.trait255	CD19 on CD20-	0.99468	0.65231
GCST90001721	Lifespan	9.19442e-5	0.0137893	0.99468	1	COVID-19 vs. Negative Control	0.113922	0.140395	0.417114	1	MFI	B cell	Bcells.trait255	CD19 on CD20-	0.99468	0.728932184615385
GCST90001722	Lifespan	-0.0166898	0.0309299	0.589472	1	COVID-19 Critical Illness	-0.0788613	0.336501	0.814708	1	MFI	B cell	Bcells.trait282	CD19 on CD20- CD38-	0.78038552631579	0.937341379310345
GCST90001722	Lifespan	-0.0166898	0.0309299	0.589472	1	COVID-19 vs. Negative Control	0.175424	0.310315	0.571864	1	MFI	B cell	Bcells.trait282	CD19 on CD20- CD38-	0.749131505617978	0.837395450980392
GCST90001723	Lifespan	0.0208227	0.00956609	0.0295016	8	COVID-19 Critical Illness	-0.691215	0.299469	0.0209916	1	MFI	B cell	Bcells.trait283	CD19 on CD24+ CD27+	0.210519393939394	0.276852941176471
GCST90001723	Lifespan	0.0208227	0.00956609	0.0295016	8	COVID-19 vs. Negative Control	-0.300067	0.0914516	0.00103382	8	MFI	B cell	Bcells.trait283	CD19 on CD24+ CD27+	0.216133244444444	0.04004392
GCST90001724	Lifespan	0.0217005	0.00916879	0.0179435	11	COVID-19 Critical Illness	-0.782125	0.345358	0.0235325	1	MFI	B cell	Bcells.trait308	CD19 on IgD+ CD24+	0.198377894736842	0.276852941176471
GCST90001724	Lifespan	0.0217005	0.00916879	0.0179435	11	COVID-19 vs. Negative Control	-0.124815	0.0710043	0.0787734	12	MFI	B cell	Bcells.trait308	CD19 on IgD+ CD24+	0.18354267826087	0.345985129411765
GCST90001725	Lifespan	0.0284132	0.0114875	0.0133829	9	COVID-19 Critical Illness	-0.485399	0.3809	0.20254	1	MFI	B cell	Bcells.trait309	CD19 on IgD+ CD24-	0.188901333333333	0.65231
GCST90001725	Lifespan	0.0284132	0.0114875	0.0133829	9	COVID-19 vs. Negative Control	-0.358813	0.103052	4.97921e-4	10	MFI	B cell	Bcells.trait309	CD19 on IgD+ CD24-	0.167028547368421	0.04004392
GCST90001726	Lifespan	0.0781527	0.0423799	0.0651685	1	COVID-19 vs. Negative Control	0.0477682	0.340358	0.888386	1	MFI	B cell	Bcells.trait310	CD19 on IgD+ CD38-	0.270328592592593	0.99250363963964
GCST90001728	Lifespan	0.0318187	0.0126354	0.0117951	6	COVID-19 vs. Negative Control	-0.0174551	0.113918	0.87822	6	MFI	B cell	Bcells.trait312	CD19 on IgD+ CD38- unsw mem	0.167028547368421	0.99250363963964
GCST90001729	Lifespan	0.015985	0.00693784	0.021221	11	COVID-19 vs. Negative Control	-0.137074	0.0657904	0.0372058	11	MFI	B cell	Bcells.trait313	CD19 on IgD+ CD38br	0.198062666666667	0.2193184
GCST90001730	Lifespan	0.027071	0.0110098	0.0139402	9	COVID-19 vs. Negative Control	-0.313414	0.0971253	0.00125138	10	MFI	B cell	Bcells.trait314	CD19 on IgD+ CD38dim	0.167028547368421	0.04004392
GCST90001733	Lifespan	0.0255135	0.0118369	0.0311292	6	COVID-19 Critical Illness	-0.763036	0.335352	0.0228862	1	MFI	B cell	Bcells.trait320	CD19 on IgD- CD38-	0.210519393939394	0.276852941176471
GCST90001733	Lifespan	0.0255135	0.0118369	0.0311292	6	COVID-19 vs. Negative Control	-0.0760347	0.0989876	0.442414	6	MFI	B cell	Bcells.trait320	CD19 on IgD- CD38-	0.216133244444444	0.743184235294118
GCST90001735	Lifespan	0.0169215	0.00875215	0.0531854	9	COVID-19 vs. Negative Control	-0.276109	0.0833748	9.27443e-4	9	MFI	B cell	Bcells.trait322	CD19 on IgD- CD38dim	0.258989773913044	0.04004392
GCST90001736	Lifespan	0.0237387	0.0103797	0.022194	9	COVID-19 Critical Illness	-0.776574	0.342351	0.0233073	1	MFI	B cell	Bcells.trait325	CD19 on memory B cell	0.210010833333333	0.276852941176471
GCST90001736	Lifespan	0.0237387	0.0103797	0.022194	9	COVID-19 vs. Negative Control	-0.322041	0.101001	0.00143014	9	MFI	B cell	Bcells.trait325	CD19 on memory B cell	0.19885824	0.04004392
GCST90001737	Lifespan	0.0465982	0.0181974	0.0104459	6	COVID-19 Critical Illness	-0.467114	0.365809	0.201626	1	MFI	B cell	Bcells.trait327	CD19 on naive-mature B cell	0.188901333333333	0.65231
GCST90001737	Lifespan	0.0465982	0.0181974	0.0104459	6	COVID-19 vs. Negative Control	-0.171111	0.158705	0.280957	6	MFI	B cell	Bcells.trait327	CD19 on naive-mature B cell	0.167028547368421	0.609005283018868
GCST90001738	Lifespan	0.0215577	0.0106223	0.0424105	9	COVID-19 vs. Negative Control	-0.133768	0.0807212	0.0974864	10	MFI	B cell	Bcells.trait328	CD19 on unsw mem	0.2385208	0.375055483870968
GCST90001740	Lifespan	0.0211297	0.0100073	0.0347357	7	COVID-19 Critical Illness	-0.655205	0.282002	0.0201574	1	MFI	B cell	Bcells.trait331	CD19 on sw mem	0.210519393939394	0.276852941176471
GCST90001740	Lifespan	0.0211297	0.0100073	0.0347357	7	COVID-19 vs. Negative Control	-0.308399	0.0967149	0.00142895	7	MFI	B cell	Bcells.trait331	CD19 on sw mem	0.216133244444444	0.04004392
GCST90001741	Lifespan	0.0352124	0.0146611	0.0163166	7	COVID-19 vs. Negative Control	-0.217233	0.133546	0.10381	7	MFI	B cell	Bcells.trait332	CD19 on IgD+	0.18274592	0.375055483870968
GCST90001742	Lifespan	0.0166008	0.0112383	0.139631	7	COVID-19 vs. Negative Control	-0.314424	0.100559	0.00176734	8	MFI	B cell	Bcells.trait333	CD19 on transitional	0.393317333333333	0.0439871288888889
GCST90001743	Lifespan	0.00552141	0.0103328	0.593093	7	COVID-19 Critical Illness	0.147414	0.110288	0.181344	7	MFI	B cell	Bcells.trait335	CD20 on B cell	0.78038552631579	0.65231
GCST90001745	Lifespan	-0.00296843	0.00888585	0.738333	11	COVID-19 Critical Illness	0.0998908	0.107458	0.352587	7	MFI	B cell	Bcells.trait355	CD20 on CD24+ CD27+	0.839014772727273	0.652827118644068
GCST90001745	Lifespan	-0.00296843	0.00888585	0.738333	11	COVID-19 vs. Negative Control	-0.091911	0.0862437	0.286554	13	MFI	B cell	Bcells.trait355	CD20 on CD24+ CD27+	0.83108840201005	0.609005283018868
GCST90001749	Lifespan	0.00395838	0.0168697	0.814485	1	COVID-19 Critical Illness	0.18485	0.187378	0.323883	1	MFI	B cell	Bcells.trait381	CD20 on IgD+ CD38- naive	0.875790322580645	0.65231
GCST90001752	Lifespan	-0.00523115	0.00709674	0.461049	16	COVID-19 Critical Illness	0.27313	0.0885197	0.00203191	10	MFI	B cell	Bcells.trait384	CD20 on IgD+ CD38dim	0.673064233576642	0.135460666666667
GCST90001754	Lifespan	-0.00757504	0.0128187	0.554562	5	COVID-19 vs. Negative Control	-4.70505e-4	0.128237	0.997073	5	MFI	B cell	Bcells.trait389	CD20 on IgD- CD27-	0.730716988235294	0.997073
GCST90001755	Lifespan	0.00645999	0.0121615	0.595292	6	COVID-19 vs. Negative Control	-0.15615	0.121386	0.198306	6	MFI	B cell	Bcells.trait390	CD20 on IgD- CD38-	0.749131505617978	0.528816
GCST90001757	Lifespan	-0.00952267	0.00765321	0.2134	14	COVID-19 Critical Illness	0.12898	0.0885968	0.145446	10	MFI	B cell	Bcells.trait392	CD20 on IgD- CD38dim	0.474222222222222	0.64345652173913
GCST90001757	Lifespan	-0.00952267	0.00765321	0.2134	14	COVID-19 vs. Negative Control	-0.0570714	0.0757533	0.451219	15	MFI	B cell	Bcells.trait392	CD20 on IgD- CD38dim	0.464093203883495	0.743184235294118
GCST90001758	Lifespan	0.00649962	0.00986237	0.509875	10	COVID-19 Critical Illness	0.102671	0.109198	0.347101	9	MFI	B cell	Bcells.trait395	CD20 on memory B cell	0.72322695035461	0.652827118644068
GCST90001758	Lifespan	0.00649962	0.00986237	0.509875	10	COVID-19 vs. Negative Control	-0.112123	0.101536	0.269475	9	MFI	B cell	Bcells.trait395	CD20 on memory B cell	0.700687116564417	0.597647524752475
GCST90001760	Lifespan	0.0226038	0.0123501	0.0672119	6	COVID-19 vs. Negative Control	-0.113792	0.121598	0.349374	7	MFI	B cell	Bcells.trait398	CD20 on unsw mem	0.273735738181818	0.657645176470588
GCST90001761	Lifespan	-0.009624	0.00747444	0.197889	12	COVID-19 Critical Illness	0.147469	0.0888186	0.0968461	10	MFI	B cell	Bcells.trait399	CD20 on sw mem	0.45491724137931	0.531142702702703
GCST90001761	Lifespan	-0.009624	0.00747444	0.197889	12	COVID-19 vs. Negative Control	-0.0641799	0.0743339	0.387917	12	MFI	B cell	Bcells.trait399	CD20 on sw mem	0.44327136	0.695147264
GCST90001764	Lifespan	0.0036496	0.00684909	0.594131	11	COVID-19 vs. Negative Control	-0.0706839	0.0681529	0.299672	11	MFI	B cell	Bcells.trait418	CD24 on CD24+ CD27+	0.749131505617978	0.612586
GCST90001765	Lifespan	0.00836979	0.00831409	0.314079	8	COVID-19 Critical Illness	-0.102181	0.103688	0.324395	3	MFI	B cell	Bcells.trait438	CD24 on IgD+ CD24+	0.581166956521739	0.65231
GCST90001765	Lifespan	0.00836979	0.00831409	0.314079	8	COVID-19 vs. Negative Control	-0.117635	0.0827563	0.155183	8	MFI	B cell	Bcells.trait438	CD24 on IgD+ CD24+	0.550399294117647	0.445653743589744
GCST90001766	Lifespan	0.0282665	0.0142768	0.0477153	3	COVID-19 Critical Illness	-0.188002	0.158125	0.23446	3	MFI	B cell	Bcells.trait439	CD24 on IgD+ CD38-	0.2419465	0.65231
GCST90001766	Lifespan	0.0282665	0.0142768	0.0477153	3	COVID-19 vs. Negative Control	-0.0660815	0.138926	0.634317	3	MFI	B cell	Bcells.trait439	CD24 on IgD+ CD38-	0.246345527272727	0.860255815028902
GCST90001767	Lifespan	0.015175	0.00784166	0.0529688	3	COVID-19 Critical Illness	-0.0890227	0.0884726	0.314311	3	MFI	B cell	Bcells.trait441	CD24 on IgD+ CD38- unsw mem	0.258384390243902	0.65231
GCST90001767	Lifespan	0.015175	0.00784166	0.0529688	3	COVID-19 vs. Negative Control	-0.0415199	0.0766695	0.588133	3	MFI	B cell	Bcells.trait441	CD24 on IgD+ CD38- unsw mem	0.258989773913044	0.844498666666667
GCST90001769	Lifespan	0.0231489	0.0116093	0.0461529	3	COVID-19 Critical Illness	-0.16401	0.129178	0.204211	3	MFI	B cell	Bcells.trait445	CD24 on IgD- CD38-	0.2419465	0.65231
GCST90001769	Lifespan	0.0231489	0.0116093	0.0461529	3	COVID-19 vs. Negative Control	-0.0531919	0.113391	0.638999	3	MFI	B cell	Bcells.trait445	CD24 on IgD- CD38-	0.2461488	0.860255815028902
GCST90001770	Lifespan	0.0117375	0.008141	0.149364	9	COVID-19 Critical Illness	-0.112891	0.0975531	0.247181	5	MFI	B cell	Bcells.trait446	CD24 on IgD- CD38dim	0.426754285714286	0.65231
GCST90001770	Lifespan	0.0117375	0.008141	0.149364	9	COVID-19 vs. Negative Control	-0.139312	0.0813668	0.0868699	9	MFI	B cell	Bcells.trait446	CD24 on IgD- CD38dim	0.393618070588235	0.367148256603774
GCST90001771	Lifespan	0.0114349	0.0086369	0.185517	7	COVID-19 Critical Illness	-0.112331	0.105399	0.28653	3	MFI	B cell	Bcells.trait448	CD24 on memory B cell	0.445709523809524	0.65231
GCST90001771	Lifespan	0.0114349	0.0086369	0.185517	7	COVID-19 vs. Negative Control	-0.155747	0.0852916	0.0678427	7	MFI	B cell	Bcells.trait448	CD24 on memory B cell	0.432292288659794	0.326968987234043
GCST90001773	Lifespan	0.00481415	0.00832326	0.562996	6	COVID-19 Critical Illness	-0.111384	0.108609	0.305104	3	MFI	B cell	Bcells.trait450	CD24 on sw mem	0.752250666666667	0.65231
GCST90001773	Lifespan	0.00481415	0.00832326	0.562996	6	COVID-19 vs. Negative Control	-0.123816	0.0833219	0.137281	6	MFI	B cell	Bcells.trait450	CD24 on sw mem	0.734756465116279	0.422612324324324
GCST90001775	Lifespan	-0.0116021	0.00777857	0.135818	11	COVID-19 Critical Illness	0.152503	0.12202	0.211364	6	MFI	B cell	Bcells.trait453	CD25 on B cell	0.426754285714286	0.65231
GCST90001775	Lifespan	-0.0116021	0.00777857	0.135818	11	COVID-19 vs. Negative Control	0.0446343	0.0789778	0.571971	11	MFI	B cell	Bcells.trait453	CD25 on B cell	0.393317333333333	0.837395450980392
GCST90001777	Lifespan	-0.0072947	0.00643946	0.257293	14	COVID-19 Critical Illness	0.0891514	0.0812992	0.272823	7	MFI	B cell	Bcells.trait471	CD25 on CD24+ CD27+	0.530501030927835	0.65231
GCST90001777	Lifespan	-0.0072947	0.00643946	0.257293	14	COVID-19 vs. Negative Control	0.0184186	0.0653099	0.777929	14	MFI	B cell	Bcells.trait471	CD25 on CD24+ CD27+	0.511115862068966	0.931850780748663
GCST90001778	Lifespan	-0.0108823	0.00749864	0.146715	9	COVID-19 Critical Illness	0.206923	0.0962846	0.0316282	5	MFI	B cell	Bcells.trait490	CD25 on IgD+ CD24+	0.426754285714286	0.316282
GCST90001778	Lifespan	-0.0108823	0.00749864	0.146715	9	COVID-19 vs. Negative Control	0.0696044	0.0762587	0.361379	9	MFI	B cell	Bcells.trait490	CD25 on IgD+ CD24+	0.393317333333333	0.667059147540984
GCST90001779	Lifespan	-0.0179789	0.00709687	0.0112976	11	COVID-19 Critical Illness	0.0933257	0.0992866	0.347237	7	MFI	B cell	Bcells.trait491	CD25 on IgD+ CD24-	0.188901333333333	0.652827118644068
GCST90001779	Lifespan	-0.0179789	0.00709687	0.0112976	11	COVID-19 vs. Negative Control	0.0213558	0.0719864	0.766722	11	MFI	B cell	Bcells.trait491	CD25 on IgD+ CD24-	0.167028547368421	0.926525419354839
GCST90001780	Lifespan	-0.0171055	0.00965135	0.0763375	7	COVID-19 vs. Negative Control	-0.00827345	0.0983004	0.932925	7	MFI	B cell	Bcells.trait492	CD25 on IgD+ CD38-	0.289823728813559	0.99250363963964
GCST90001782	Lifespan	-0.00865236	0.00836334	0.300876	5	COVID-19 Critical Illness	0.12624	0.119723	0.291684	3	MFI	B cell	Bcells.trait494	CD25 on IgD+ CD38- unsw mem	0.578607692307692	0.65231
GCST90001782	Lifespan	-0.00865236	0.00836334	0.300876	5	COVID-19 vs. Negative Control	0.005533	0.084429100000000007	0.947749	5	MFI	B cell	Bcells.trait494	CD25 on IgD+ CD38- unsw mem	0.547936780487805	0.99250363963964
GCST90001784	Lifespan	-0.00644563	0.00691604	0.351346	9	COVID-19 Critical Illness	0.119851	0.111622	0.28295	6	MFI	B cell	Bcells.trait496	CD25 on IgD+ CD38dim	0.590497478991597	0.65231
GCST90001784	Lifespan	-0.00644563	0.00691604	0.351346	9	COVID-19 vs. Negative Control	-0.0493019	0.0686438	0.472617	9	MFI	B cell	Bcells.trait496	CD25 on IgD+ CD38dim	0.566197870503597	0.753129014084507
GCST90001785	Lifespan	-0.0065914	0.0137355	0.631313	5	COVID-19 Critical Illness	0.180978	0.150004	0.22763	5	MFI	B cell	Bcells.trait500	CD25 on IgD- CD24-	0.801939024390244	0.65231
GCST90001785	Lifespan	-0.0065914	0.0137355	0.631313	5	COVID-19 vs. Negative Control	0.032710500000000003	0.141133	0.816716	5	MFI	B cell	Bcells.trait500	CD25 on IgD- CD24-	0.78252625136612	0.962865178947368
GCST90001786	Lifespan	0.0111004	0.0138919	0.424258	3	COVID-19 Critical Illness	0.00916424	0.159151	0.954082	3	MFI	B cell	Bcells.trait501	CD25 on IgD- CD27-	0.64772213740458	0.963719191919192
GCST90001786	Lifespan	0.0111004	0.0138919	0.424258	3	COVID-19 vs. Negative Control	-0.224853	0.142705	0.115106	3	MFI	B cell	Bcells.trait501	CD25 on IgD- CD27-	0.629362860927152	0.390662787878788
GCST90001787	Lifespan	-0.013603	0.00817654	0.0961802	9	COVID-19 Critical Illness	0.0715495	0.0943905	0.448442	6	MFI	B cell	Bcells.trait502	CD25 on IgD- CD38-	0.362944150943396	0.705974436090225
GCST90001787	Lifespan	-0.013603	0.00817654	0.0961802	9	COVID-19 vs. Negative Control	0.146362	0.0831913	0.0785191	9	MFI	B cell	Bcells.trait502	CD25 on IgD- CD38-	0.32642976969697	0.345985129411765
GCST90001789	Lifespan	-0.0104282	0.00632773	0.0993501	14	COVID-19 Critical Illness	0.0766565	0.088023	0.383826	6	MFI	B cell	Bcells.trait504	CD25 on IgD- CD38dim	0.367963333333333	0.652827118644068
GCST90001789	Lifespan	-0.0104282	0.00632773	0.0993501	14	COVID-19 vs. Negative Control	0.0268679	0.0642533	0.675833	14	MFI	B cell	Bcells.trait504	CD25 on IgD- CD38dim	0.332155558208955	0.870037885057471
GCST90001790	Lifespan	-0.00772683	0.00649156	0.233933	13	COVID-19 Critical Illness	0.0751829	0.0854455	0.378917	6	MFI	B cell	Bcells.trait506	CD25 on memory B cell	0.497959574468085	0.652827118644068
GCST90001790	Lifespan	-0.00772683	0.00649156	0.233933	13	COVID-19 vs. Negative Control	0.0125438	0.0658649	0.848959	13	MFI	B cell	Bcells.trait506	CD25 on memory B cell	0.48541837037037	0.98532029015544
GCST90001791	Lifespan	-0.0133237	0.00717759	0.0634128	10	COVID-19 Critical Illness	0.116864	0.110738	0.291277	7	MFI	B cell	Bcells.trait508	CD25 on naive-mature B cell	0.28824	0.65231
GCST90001791	Lifespan	-0.0133237	0.00717759	0.0634128	10	COVID-19 vs. Negative Control	0.0338013	0.0702322	0.630319	11	MFI	B cell	Bcells.trait508	CD25 on naive-mature B cell	0.270328592592593	0.860255815028902
GCST90001792	Lifespan	-0.0119083	0.0063293	0.0599102	12	COVID-19 vs. Negative Control	0.0679925	0.064017	0.28819	12	MFI	B cell	Bcells.trait509	CD25 on unsw mem	0.270328592592593	0.609005283018868
GCST90001793	Lifespan	-0.00620931	0.0073216	0.396393	10	COVID-19 Critical Illness	0.075587	0.085544	0.37691	6	MFI	B cell	Bcells.trait510	CD25 on sw mem	0.629195238095238	0.652827118644068
GCST90001793	Lifespan	-0.00620931	0.0073216	0.396393	10	COVID-19 vs. Negative Control	0.0246176	0.0737924	0.738676	10	MFI	B cell	Bcells.trait510	CD25 on sw mem	0.608164602739726	0.914162563535912
GCST90001794	Lifespan	-0.0148867	0.0098173	0.129425	7	COVID-19 Critical Illness	0.158898	0.128823	0.217404	6	MFI	B cell	Bcells.trait511	CD25 on IgD+	0.426754285714286	0.65231
GCST90001794	Lifespan	-0.0148867	0.0098173	0.129425	7	COVID-19 vs. Negative Control	-0.0324973	0.100338	0.74603	7	MFI	B cell	Bcells.trait511	CD25 on IgD+	0.391772972972973	0.918190769230769
GCST90001795	Lifespan	-0.0188535	0.0172921	0.275582	3	COVID-19 Critical Illness	0.2066	0.30613	0.499754	1	MFI	B cell	Bcells.trait512	CD25 on transitional	0.551164	0.736702941176471
GCST90001795	Lifespan	-0.0188535	0.0172921	0.275582	3	COVID-19 vs. Negative Control	0.0984164	0.170115	0.562907	3	MFI	B cell	Bcells.trait512	CD25 on transitional	0.527609982905983	0.835040847682119
GCST90001798	Lifespan	-0.00765977	0.00430763	0.0753731	31	COVID-19 Critical Illness	0.0136936	0.0580748	0.813594	16	MFI	B cell	Bcells.trait537	CD27 on CD24+ CD27+	0.314054583333333	0.937341379310345
GCST90001798	Lifespan	-0.00765977	0.00430763	0.0753731	31	COVID-19 vs. Negative Control	0.102925	0.0430069	0.0167015	33	MFI	B cell	Bcells.trait537	CD27 on CD24+ CD27+	0.289823728813559	0.1360752
GCST90001800	Lifespan	-0.00783786	0.00539312	0.146139	19	COVID-19 Critical Illness	0.0728372	0.0676925	0.281926	12	MFI	B cell	Bcells.trait561	CD27 on IgD+ CD24+	0.426754285714286	0.65231
GCST90001800	Lifespan	-0.00783786	0.00539312	0.146139	19	COVID-19 vs. Negative Control	0.124044	0.0536058	0.0206674	20	MFI	B cell	Bcells.trait561	CD27 on IgD+ CD24+	0.393317333333333	0.149830709677419
GCST90001801	Lifespan	-0.00259003	0.00500978	0.605159	14	COVID-19 Critical Illness	0.0343242	0.0590792	0.56125	9	MFI	B cell	Bcells.trait563	CD27 on IgD+ CD38- unsw mem	0.791057516339869	0.777744594594595
GCST90001801	Lifespan	-0.00259003	0.00500978	0.605159	14	COVID-19 vs. Negative Control	0.0982055	0.0498026	0.0486214	15	MFI	B cell	Bcells.trait563	CD27 on IgD+ CD38- unsw mem	0.757293944134078	0.254356688372093
GCST90001802	Lifespan	-0.00759356	0.00561062	0.17592	19	COVID-19 Critical Illness	0.0671365	0.0765393	0.380405	9	MFI	B cell	Bcells.trait565	CD27 on IgD- CD38-	0.441014814814815	0.652827118644068
GCST90001802	Lifespan	-0.00759356	0.00561062	0.17592	19	COVID-19 vs. Negative Control	0.0837988	0.0566166	0.138844	19	MFI	B cell	Bcells.trait565	CD27 on IgD- CD38-	0.421145936842105	0.422612324324324
GCST90001803	Lifespan	-0.0317478	0.0183129	0.0829831	3	COVID-19 vs. Negative Control	0.366207	0.194293	0.0594545	3	MFI	B cell	Bcells.trait566	CD27 on IgD- CD38br	0.295051022222222	0.295951288888889
GCST90001804	Lifespan	-0.0089879	0.00436895	0.0396652	29	COVID-19 Critical Illness	0.00920449	0.059313	0.876675	14	MFI	B cell	Bcells.trait567	CD27 on IgD- CD38dim	0.233324705882353	0.9576125
GCST90001804	Lifespan	-0.0089879	0.00436895	0.0396652	29	COVID-19 vs. Negative Control	0.0918583	0.0437471	0.0357503	30	MFI	B cell	Bcells.trait567	CD27 on IgD- CD38dim	0.2385208	0.218826205405405
GCST90001805	Lifespan	-0.00535262	0.00552623	0.332752	21	COVID-19 Critical Illness	0.0625949	0.0714186	0.380785	10	MFI	B cell	Bcells.trait570	CD27 on memory B cell	0.581166956521739	0.652827118644068
GCST90001805	Lifespan	-0.00535262	0.00552623	0.332752	21	COVID-19 vs. Negative Control	0.129825	0.0554019	0.0191124	22	MFI	B cell	Bcells.trait570	CD27 on memory B cell	0.550399294117647	0.147626813793103
GCST90001806	Lifespan	-0.00662629	0.0052411	0.206124	25	COVID-19 Critical Illness	0.00842397	0.0674043	0.900542	14	MFI	B cell	Bcells.trait571	CD27 on unsw mem	0.4632	0.9576125
GCST90001806	Lifespan	-0.00662629	0.0052411	0.206124	25	COVID-19 vs. Negative Control	0.103034	0.0520605	0.0478027	26	MFI	B cell	Bcells.trait571	CD27 on unsw mem	0.452664470588235	0.254356688372093
GCST90001808	Lifespan	-0.00721072	0.00413494	0.0811851	30	COVID-19 Critical Illness	0.0372297	0.0590896	0.528658	15	MFI	B cell	Bcells.trait574	CD27 on sw mem	0.3306988	0.752933333333333
GCST90001808	Lifespan	-0.00721072	0.00413494	0.0811851	30	COVID-19 vs. Negative Control	0.103337	0.0415714	0.012927	31	MFI	B cell	Bcells.trait574	CD27 on sw mem	0.295051022222222	0.114029784615385
GCST90001812	Lifespan	0.00807434	0.0106898	0.450051	7	COVID-19 vs. Negative Control	0.00261013	0.100804	0.979343	8	MFI	B cell	Bcells.trait640	CD38 on IgD+ CD38br	0.64211098089172	0.99250363963964
GCST90001813	Lifespan	0.00951534	0.00721453	0.187198	9	COVID-19 Critical Illness	0.0738427	0.102086	0.469473	5	MFI	B cell	Bcells.trait641	CD38 on IgD+ CD38dim	0.445709523809524	0.705974436090225
GCST90001813	Lifespan	0.00951534	0.00721453	0.187198	9	COVID-19 vs. Negative Control	-0.00204758	0.0701031	0.976699	9	MFI	B cell	Bcells.trait641	CD38 on IgD+ CD38dim	0.432292288659794	0.99250363963964
GCST90001815	Lifespan	0.00672771	0.0077138	0.383119	8	COVID-19 Critical Illness	-0.0266528	0.102866	0.795557	5	MFI	B cell	Bcells.trait644	CD38 on IgD- CD38dim	0.6229344	0.937341379310345
GCST90001815	Lifespan	0.00672771	0.0077138	0.383119	8	COVID-19 vs. Negative Control	-0.0464121	0.0758819	0.540778	8	MFI	B cell	Bcells.trait644	CD38 on IgD- CD38dim	0.600130461538462	0.823862918918919
GCST90001816	Lifespan	0.0139357	0.00936625	0.136787	6	COVID-19 Critical Illness	-0.0935897	0.114106	0.412102	5	MFI	B cell	Bcells.trait646	CD38 on naive-mature B cell	0.426754285714286	0.692608403361345
GCST90001816	Lifespan	0.0139357	0.00936625	0.136787	6	COVID-19 vs. Negative Control	0.00371471	0.0913775	0.967573	6	MFI	B cell	Bcells.trait646	CD38 on naive-mature B cell	0.393317333333333	0.99250363963964
GCST90001818	Lifespan	0.0119882	0.0278758	0.667153	1	COVID-19 vs. Negative Control	-0.263255	0.271321	0.331912	1	MFI	B cell	Bcells.trait649	CD38 on IgD+	0.791062518518518	0.645642033898305
GCST90001819	Lifespan	0.0107857	0.00718191	0.133152	11	COVID-19 Critical Illness	0.153494	0.110739	0.16572	5	MFI	B cell	Bcells.trait650	CD38 on transitional	0.426754285714286	0.65231
GCST90001819	Lifespan	0.0107857	0.00718191	0.133152	11	COVID-19 vs. Negative Control	0.0014305	0.0697679	0.983642	11	MFI	B cell	Bcells.trait650	CD38 on transitional	0.393317333333333	0.99250363963964
GCST90001829	Lifespan	0.00214382	0.00205827	0.297614	110	COVID-19 Critical Illness	0.0494466	0.0317386	0.119249	39	MFI	B cell	Bcells.trait84	BAFF-R on B cell	0.577891262135922	0.596245
GCST90001829	Lifespan	0.00214382	0.00205827	0.297614	110	COVID-19 vs. Negative Control	-0.0595446	0.0198778	0.00273963	111	MFI	B cell	Bcells.trait84	BAFF-R on B cell	0.546438819672131	0.05381096
GCST90001832	Lifespan	-0.011195	0.00798333	0.160825	5	COVID-19 Critical Illness	0.0140998	0.0908222	0.876627	5	MFI	cDC	Blue.530.30.cDC.trait2	CD62L on CD62L+ plasmacytoid DC	0.441014814814815	0.9576125
GCST90001832	Lifespan	-0.011195	0.00798333	0.160825	5	COVID-19 vs. Negative Control	0.146067	0.080212	0.0686051	6	MFI	cDC	Blue.530.30.cDC.trait2	CD62L on CD62L+ plasmacytoid DC	0.412087011235955	0.326968987234043
GCST90001834	Lifespan	0.010696	0.00738452	0.147494	7	COVID-19 Critical Illness	-0.0571083	0.0911171	0.530818	5	MFI	cDC	Blue.530.30.cDC.trait4	CD62L on monocyte	0.426754285714286	0.752933333333333
GCST90001834	Lifespan	0.010696	0.00738452	0.147494	7	COVID-19 vs. Negative Control	-0.0990205	0.074265	0.182421	8	MFI	cDC	Blue.530.30.cDC.trait4	CD62L on monocyte	0.393317333333333	0.506504975609756
GCST90001838	Lifespan	-3.97873e-4	0.00354726	0.910694	31	COVID-19 Critical Illness	0.0595204	0.047434	0.20955	18	MFI	Maturation stages of T cell	Blue.530.30.MT.trait10	CD3 on naive CD8br	0.948639583333333	0.65231
GCST90001838	Lifespan	-3.97873e-4	0.00354726	0.910694	31	COVID-19 vs. Negative Control	-0.0251204	0.0346422	0.468368	31	MFI	Maturation stages of T cell	Blue.530.30.MT.trait10	CD3 on naive CD8br	0.944423407407407	0.753129014084507
GCST90001839	Lifespan	8.2867e-4	0.00876311	0.924662	9	COVID-19 Critical Illness	0.0107849	0.0897673	0.90437	7	MFI	Maturation stages of T cell	Blue.530.30.MT.trait11	CD3 on EM CD8br	0.95819896373057	0.9576125
GCST90001839	Lifespan	8.2867e-4	0.00876311	0.924662	9	COVID-19 vs. Negative Control	-0.0901881	0.0860014	0.294325	8	MFI	Maturation stages of T cell	Blue.530.30.MT.trait11	CD3 on EM CD8br	0.954489806451613	0.612586
GCST90001841	Lifespan	0.00267205	0.00445452	0.548606	22	COVID-19 Critical Illness	0.0388311	0.0572961	0.497945	13	MFI	Maturation stages of T cell	Blue.530.30.MT.trait3	CD3 on CM CD4+	0.746402721088435	0.736702941176471
GCST90001841	Lifespan	0.00267205	0.00445452	0.548606	22	COVID-19 vs. Negative Control	-0.0928167	0.0442978	0.0361454	21	MFI	Maturation stages of T cell	Blue.530.30.MT.trait3	CD3 on CM CD4+	0.727146414201184	0.218826205405405
GCST90001842	Lifespan	0.00156357	0.00332568	0.638247	34	COVID-19 Critical Illness	0.0519077	0.0446676	0.245199	20	MFI	Maturation stages of T cell	Blue.530.30.MT.trait4	CD3 on Naive CD4+	0.801939024390244	0.65231
GCST90001843	Lifespan	-1.04848e-4	0.00580465	0.985589	15	COVID-19 Critical Illness	0.104252	0.0786488	0.184993	7	MFI	Maturation stages of T cell	Blue.530.30.MT.trait5	CD3 on EM CD4+	0.990541708542714	0.65231
GCST90001843	Lifespan	-1.04848e-4	0.00580465	0.985589	15	COVID-19 vs. Negative Control	-0.107751	0.0571184	0.0592351	16	MFI	Maturation stages of T cell	Blue.530.30.MT.trait5	CD3 on EM CD4+	0.99000868161435	0.295951288888889
GCST90001844	Lifespan	-0.00877594	0.0140445	0.532059	3	COVID-19 vs. Negative Control	-0.134385	0.140874	0.340115	3	MFI	Maturation stages of T cell	Blue.530.30.MT.trait6	CD3 on TD CD4+	0.726714731707317	0.645642033898305
GCST90001845	Lifespan	0.00133121	0.00482242	0.782512	21	COVID-19 Critical Illness	0.0601135	0.0656572	0.359894	10	MFI	Maturation stages of T cell	Blue.530.30.MT.trait7	CD3 on CD45RA- CD4+	0.864932596685083	0.652827118644068
GCST90001845	Lifespan	0.00133121	0.00482242	0.782512	21	COVID-19 vs. Negative Control	-0.0865301	0.0477879	0.0701855	20	MFI	Maturation stages of T cell	Blue.530.30.MT.trait7	CD3 on CD45RA- CD4+	0.856506068292683	0.327532333333333
GCST90001846	Lifespan	0.0022871	0.00575055	0.690838	17	COVID-19 Critical Illness	0.091592	0.0845855	0.278883	7	MFI	Maturation stages of T cell	Blue.530.30.MT.trait9	CD3 on CM CD8br	0.81668023255814	0.65231
GCST90001846	Lifespan	0.0022871	0.00575055	0.690838	17	COVID-19 vs. Negative Control	-0.0745617	0.0563045	0.185417	17	MFI	Maturation stages of T cell	Blue.530.30.MT.trait9	CD3 on CM CD8br	0.805977666666667	0.506504975609756
GCST90001847	Lifespan	-3.61618e-4	0.00902678	0.968045	5	COVID-19 Critical Illness	0.0745701	0.100082	0.45622	3	MFI	TBNK	Blue.530.30.TBNK.trait4	CD3 on HLA DR+ T cell	0.980365656565657	0.705974436090225
GCST90001847	Lifespan	-3.61618e-4	0.00902678	0.968045	5	COVID-19 vs. Negative Control	-0.0704129	0.0905888	0.436993	5	MFI	TBNK	Blue.530.30.TBNK.trait4	CD3 on HLA DR+ T cell	0.979305801801802	0.741563878787879
GCST90001848	Lifespan	0.0364849	0.0167188	0.0290899	3	COVID-19 Critical Illness	-0.150079	0.264281	0.570118	1	MFI	TBNK	Blue.530.30.TBNK.trait5	CD3 on NKT	0.210519393939394	0.777744594594595
GCST90001848	Lifespan	0.0364849	0.0167188	0.0290899	3	COVID-19 vs. Negative Control	0.108606	0.159126	0.494912	3	MFI	TBNK	Blue.530.30.TBNK.trait5	CD3 on NKT	0.216133244444444	0.775246769230769
GCST90001849	Lifespan	-0.00270714	0.00807923	0.737569	8	COVID-19 Critical Illness	0.0374683	0.0892843	0.67474	7	MFI	TBNK	Blue.530.30.TBNK.trait6	CD3 on HLA DR+ CD4+	0.839014772727273	0.843425
GCST90001849	Lifespan	-0.00270714	0.00807923	0.737569	8	COVID-19 vs. Negative Control	-0.0915646	0.081105	0.258913	8	MFI	TBNK	Blue.530.30.TBNK.trait6	CD3 on HLA DR+ CD4+	0.83108840201005	0.597647524752475
GCST90001851	Lifespan	0.00207029	0.00555419	0.70934	15	COVID-19 Critical Illness	0.0283587	0.0772272	0.713461	6	MFI	Treg	Blue.530.30.Treg.trait1	CD3 on T cell	0.820046242774567	0.87541226993865
GCST90001851	Lifespan	0.00207029	0.00555419	0.70934	15	COVID-19 vs. Negative Control	-0.0382082	0.0572347	0.504407	14	MFI	Treg	Blue.530.30.Treg.trait1	CD3 on T cell	0.810674285714286	0.779221848275862
GCST90001852	Lifespan	-0.00650235	0.0118658	0.5837	3	COVID-19 vs. Negative Control	-0.104853	0.11877	0.377333	3	MFI	Treg	Blue.530.30.Treg.trait10	CD3 on CD39+ resting Treg	0.749131505617978	0.681633806451613
GCST90001853	Lifespan	-0.00127333	0.00366985	0.728614	31	COVID-19 Critical Illness	0.0896991	0.0494128	0.0694777	15	MFI	Treg	Blue.530.30.Treg.trait11	CD3 on activated Treg	0.837487356321839	0.505222068965517
GCST90001853	Lifespan	-0.00127333	0.00366985	0.728614	31	COVID-19 vs. Negative Control	-0.0359045	0.0363807	0.323687	32	MFI	Treg	Blue.530.30.Treg.trait11	CD3 on activated Treg	0.828474802030457	0.641645026548673
GCST90001854	Lifespan	-0.00212112	0.0044999	0.637376	21	COVID-19 Critical Illness	0.0678068	0.0557561	0.223934	12	MFI	Treg	Blue.530.30.Treg.trait12	CD3 on CD39+ activated Treg	0.801939024390244	0.65231
GCST90001854	Lifespan	-0.00212112	0.0044999	0.637376	21	COVID-19 vs. Negative Control	-0.0470785	0.0433056	0.276983	23	MFI	Treg	Blue.530.30.Treg.trait12	CD3 on CD39+ activated Treg	0.78252625136612	0.608276392156863
GCST90001855	Lifespan	6.60795e-4	0.00403506	0.869917	22	COVID-19 Critical Illness	0.0846463	0.0507446	0.0952984	14	MFI	Treg	Blue.530.30.Treg.trait13	CD3 on secreting Treg	0.92190582010582	0.531142702702703
GCST90001855	Lifespan	6.60795e-4	0.00403506	0.869917	22	COVID-19 vs. Negative Control	-0.0588993	0.0400825	0.14171	23	MFI	Treg	Blue.530.30.Treg.trait13	CD3 on secreting Treg	0.916192600938967	0.423240533333333
GCST90001856	Lifespan	-0.00233435	0.00493693	0.636332	18	COVID-19 Critical Illness	0.0628797	0.0626526	0.315559	11	MFI	Treg	Blue.530.30.Treg.trait14	CD3 on CD39+ secreting Treg	0.801939024390244	0.65231
GCST90001856	Lifespan	-0.00233435	0.00493693	0.636332	18	COVID-19 vs. Negative Control	-0.0732503	0.0492183	0.136678	19	MFI	Treg	Blue.530.30.Treg.trait14	CD3 on CD39+ secreting Treg	0.78252625136612	0.422612324324324
GCST90001857	Lifespan	-5.98432e-4	0.00369098	0.871201	30	COVID-19 Critical Illness	0.0820984	0.0478381	0.0861311	16	MFI	Treg	Blue.530.30.Treg.trait15	CD3 on activated & secreting Treg	0.92190582010582	0.525808823529412
GCST90001857	Lifespan	-5.98432e-4	0.00369098	0.871201	30	COVID-19 vs. Negative Control	-0.0479645	0.0367336	0.191641	31	MFI	Treg	Blue.530.30.Treg.trait15	CD3 on activated & secreting Treg	0.916192600938967	0.517199807228916
GCST90001858	Lifespan	0.00204216	0.00337301	0.544885	32	COVID-19 Critical Illness	0.0680529	0.0454423	0.134246	19	MFI	Treg	Blue.530.30.Treg.trait17	CD3 on CD45RA+ CD4+	0.746402721088435	0.639266666666667
GCST90001859	Lifespan	0.00525836	0.00544487	0.334171	17	COVID-19 Critical Illness	0.0705127	0.0737243	0.338851	9	MFI	Treg	Blue.530.30.Treg.trait2	CD3 on CD8br	0.581166956521739	0.652827118644068
GCST90001859	Lifespan	0.00525836	0.00544487	0.334171	17	COVID-19 vs. Negative Control	-0.0600372	0.0542276	0.268236	16	MFI	Treg	Blue.530.30.Treg.trait2	CD3 on CD8br	0.550399294117647	0.597647524752475
GCST90001860	Lifespan	-0.00158855	0.00369608	0.667346	30	COVID-19 Critical Illness	0.0730287	0.0476126	0.125076	16	MFI	Treg	Blue.530.30.Treg.trait21	CD3 on CD39+ CD4+	0.804167469879518	0.610126829268293
GCST90001860	Lifespan	-0.00158855	0.00369608	0.667346	30	COVID-19 vs. Negative Control	-0.0412228	0.0367586	0.262098	30	MFI	Treg	Blue.530.30.Treg.trait21	CD3 on CD39+ CD4+	0.791062518518518	0.597647524752475
GCST90001861	Lifespan	0.0030088	0.00521788	0.564188	18	COVID-19 Critical Illness	0.0423651	0.0701277	0.545768	9	MFI	Treg	Blue.530.30.Treg.trait22	CD3 on CD28+ CD4+	0.752250666666667	0.763311888111888
GCST90001861	Lifespan	0.0030088	0.00521788	0.564188	18	COVID-19 vs. Negative Control	-0.085363	0.0518561	0.0997324	17	MFI	Treg	Blue.530.30.Treg.trait22	CD3 on CD28+ CD4+	0.734756465116279	0.375055483870968
GCST90001863	Lifespan	0.0034629	0.00565149	0.540047	19	COVID-19 Critical Illness	0.147262	0.0866943	0.0893875	9	MFI	Treg	Blue.530.30.Treg.trait3	CD3 on CD28+ CD45RA- CD8br	0.746402721088435	0.525808823529412
GCST90001863	Lifespan	0.0034629	0.00565149	0.540047	19	COVID-19 vs. Negative Control	-0.0470684	0.0562716	0.402901	18	MFI	Treg	Blue.530.30.Treg.trait3	CD3 on CD28+ CD45RA- CD8br	0.727146414201184	0.716268444444444
GCST90001864	Lifespan	2.6491e-4	0.00366026	0.942304	28	COVID-19 Critical Illness	0.0650223	0.0480691	0.176157	17	MFI	Treg	Blue.530.30.Treg.trait4	CD3 on CD28+ CD45RA+ CD8br	0.961534693877551	0.65231
GCST90001864	Lifespan	2.6491e-4	0.00366026	0.942304	28	COVID-19 vs. Negative Control	-0.0570495	0.0357664	0.110699	27	MFI	Treg	Blue.530.30.Treg.trait4	CD3 on CD28+ CD45RA+ CD8br	0.9594368	0.381768369230769
GCST90001866	Lifespan	0.00147305	0.00858491	0.863763	8	COVID-19 vs. Negative Control	-0.130957	0.0861438	0.128458	8	MFI	Treg	Blue.530.30.Treg.trait6	CD3 on CD39+ CD8br	0.916192600938967	0.422612324324324
GCST90001867	Lifespan	7.96596e-4	0.00550544	0.884954	17	COVID-19 Critical Illness	0.0316491	0.0738504	0.668245	9	MFI	Treg	Blue.530.30.Treg.trait7	CD3 on CD4+	0.930579057591623	0.843425
GCST90001867	Lifespan	7.96596e-4	0.00550544	0.884954	17	COVID-19 vs. Negative Control	-0.075305	0.0544878	0.166956	17	MFI	Treg	Blue.530.30.Treg.trait7	CD3 on CD4+	0.925904520930233	0.473394227848101
GCST90001868	Lifespan	-0.00110623	0.00358879	0.757895	33	COVID-19 Critical Illness	0.0762426	0.0471371	0.105778	16	MFI	Treg	Blue.530.30.Treg.trait8	CD3 on CD4 Treg	0.851567415730337	0.542451282051282
GCST90001868	Lifespan	-0.00110623	0.00358879	0.757895	33	COVID-19 vs. Negative Control	-0.047103	0.0355183	0.184786	34	MFI	Treg	Blue.530.30.Treg.trait8	CD3 on CD4 Treg	0.8488424	0.506504975609756
GCST90001869	Lifespan	-8.38605e-4	0.00313516	0.789097	34	COVID-19 Critical Illness	0.0748663	0.0452818	0.0982614	16	MFI	Treg	Blue.530.30.Treg.trait9	CD3 on resting Treg	0.867139560439561	0.531142702702703
GCST90001869	Lifespan	-8.38605e-4	0.00313516	0.789097	34	COVID-19 vs. Negative Control	-0.0319854	0.0308773	0.300255	36	MFI	Treg	Blue.530.30.Treg.trait9	CD3 on resting Treg	0.858047223300971	0.612586
GCST90001870	Lifespan	-0.00216436	0.0073437	0.768205	7	COVID-19 vs. Negative Control	0.121833	0.0748692	0.103679	7	MFI	Myeloid cell	Blue.585.42.MDSC.trait1	CD34 on HSC	0.856109054726368	0.375055483870968
GCST90001871	Lifespan	-0.00611882	0.0138034	0.657562	1	COVID-19 Critical Illness	0.0190456	0.147892	0.897531	1	MFI	Maturation stages of T cell	HVEM1000_150630.trait1	HVEM on T cell	0.801939024390244	0.9576125
GCST90001871	Lifespan	-0.00611882	0.0138034	0.657562	1	COVID-19 vs. Negative Control	-0.15456	0.139369	0.267432	1	MFI	Maturation stages of T cell	HVEM1000_150630.trait1	HVEM on T cell	0.791062518518518	0.597647524752475
GCST90001873	Lifespan	-0.00613381	0.0138373	0.657562	1	COVID-19 Critical Illness	-0.0158129	0.147993	0.914909	1	MFI	Maturation stages of T cell	HVEM1000_150630.trait11	HVEM on EM CD8br	0.801939024390244	0.9576125
GCST90001873	Lifespan	-0.00613381	0.0138373	0.657562	1	COVID-19 vs. Negative Control	-0.154939	0.139722	0.267471	1	MFI	Maturation stages of T cell	HVEM1000_150630.trait11	HVEM on EM CD8br	0.791062518518518	0.597647524752475
GCST90001875	Lifespan	-0.00598508	0.0135011	0.657546	1	COVID-19 Critical Illness	0.0188544	0.146405	0.89753	1	MFI	Maturation stages of T cell	HVEM1000_150630.trait2	HVEM on CD4+	0.801939024390244	0.9576125
GCST90001876	Lifespan	-0.00613381	0.0138358	0.657528	1	COVID-19 Critical Illness	-0.0742108	0.150051	0.620903	1	MFI	Maturation stages of T cell	HVEM1000_150630.trait3	HVEM on CM CD4+	0.801939024390244	0.801165161290323
GCST90001877	Lifespan	-0.0027025	0.0156324	0.862748	1	COVID-19 Critical Illness	-0.0917831	0.171532	0.592596	1	MFI	Maturation stages of T cell	HVEM1000_150630.trait4	HVEM on naive CD4+	0.92190582010582	0.794609271523179
GCST90001877	Lifespan	-0.0027025	0.0156324	0.862748	1	COVID-19 vs. Negative Control	-0.11251	0.158366	0.47743	1	MFI	Maturation stages of T cell	HVEM1000_150630.trait4	HVEM on naive CD4+	0.916192600938967	0.753129014084507
GCST90001878	Lifespan	-0.00800056	0.0134965	0.553323	1	COVID-19 Critical Illness	-0.025419	0.147469	0.863148	1	MFI	Maturation stages of T cell	HVEM1000_150630.trait5	HVEM on EM CD4+	0.747733783783784	0.9576125
GCST90001879	Lifespan	-0.00624656	0.0163455	0.702345	1	COVID-19 Critical Illness	-0.019006	0.177885	0.914912	1	MFI	Maturation stages of T cell	HVEM1000_150630.trait6	HVEM on TD CD4+	0.81668023255814	0.9576125
GCST90001879	Lifespan	-0.00624656	0.0163455	0.702345	1	COVID-19 vs. Negative Control	-0.159253	0.166515	0.338874	1	MFI	Maturation stages of T cell	HVEM1000_150630.trait6	HVEM on TD CD4+	0.806796307692308	0.645642033898305
GCST90001880	Lifespan	-0.00583366	0.0131607	0.657574	1	COVID-19 Critical Illness	-0.0708853	0.143306	0.620852	1	MFI	Maturation stages of T cell	HVEM1000_150630.trait7	HVEM on CD45RA- CD4+	0.801939024390244	0.801165161290323
GCST90001881	Lifespan	-0.00575824	0.0150671	0.702333	1	COVID-19 Critical Illness	-0.0175202	0.163975	0.91491	1	MFI	Maturation stages of T cell	HVEM1000_150630.trait8	HVEM on CD8br	0.81668023255814	0.9576125
GCST90001881	Lifespan	-0.00575824	0.0150671	0.702333	1	COVID-19 vs. Negative Control	-0.146804	0.153138	0.33774	1	MFI	Maturation stages of T cell	HVEM1000_150630.trait8	HVEM on CD8br	0.806796307692308	0.645642033898305
GCST90001882	Lifespan	-0.00566763	0.0127867	0.65759	1	COVID-19 Critical Illness	0.022906	0.137821	0.867999	1	MFI	Maturation stages of T cell	HVEM1000_150630.trait9	HVEM on CM CD8br	0.801939024390244	0.9576125
GCST90001882	Lifespan	-0.00566763	0.0127867	0.65759	1	COVID-19 vs. Negative Control	-0.143163	0.128813	0.266396	1	MFI	Maturation stages of T cell	HVEM1000_150630.trait9	HVEM on CM CD8br	0.791062518518518	0.597647524752475
GCST90001883	Lifespan	0.00528591	0.0053441	0.322608	24	COVID-19 Critical Illness	0.00920628	0.0668961	0.89054	13	MFI	TBNK	Blue.585.42.TBNK.trait1	CD16-CD56 on NKT	0.581166956521739	0.9576125
GCST90001883	Lifespan	0.00528591	0.0053441	0.322608	24	COVID-19 vs. Negative Control	-0.0759037	0.0504543	0.132477	25	MFI	TBNK	Blue.585.42.TBNK.trait1	CD16-CD56 on NKT	0.550399294117647	0.422612324324324
GCST90001884	Lifespan	0.00666935	0.00414958	0.108003	27	COVID-19 Critical Illness	0.00109359	0.0545409	0.984003	13	MFI	TBNK	Blue.585.42.TBNK.trait2	CD16-CD56 on NK	0.378957894736842	0.984003
GCST90001884	Lifespan	0.00666935	0.00414958	0.108003	27	COVID-19 vs. Negative Control	-0.0460514	0.0400135	0.249775	30	MFI	TBNK	Blue.585.42.TBNK.trait2	CD16-CD56 on NK	0.3456096	0.597647524752475
GCST90001885	Lifespan	-0.0196176	0.0180823	0.277963	3	COVID-19 vs. Negative Control	-0.215111	0.175857	0.221249	3	MFI	TBNK	Blue.585.42.TBNK.trait3	CD16-CD56 on HLA DR+ NK	0.527658576271187	0.550664177777778
GCST90001886	Lifespan	0.0118839	0.00979791	0.225166	5	COVID-19 vs. Negative Control	-0.042446	0.0938021	0.650905	6	MFI	Treg	Blue.585.42.Treg.trait10	CD28 on CD39+ activated Treg	0.480354133333333	0.860255815028902
GCST90001887	Lifespan	-0.0108595	0.0089165	0.223258	8	COVID-19 Critical Illness	0.0981784	0.111152	0.377083	5	MFI	Treg	Blue.585.42.Treg.trait11	CD28 on secreting Treg	0.490676923076923	0.652827118644068
GCST90001887	Lifespan	-0.0108595	0.0089165	0.223258	8	COVID-19 vs. Negative Control	0.00904375	0.0900182	0.919975	8	MFI	Treg	Blue.585.42.Treg.trait11	CD28 on secreting Treg	0.480354133333333	0.99250363963964
GCST90001888	Lifespan	0.0199075	0.00673859	0.0031343400000000002	9	COVID-19 Critical Illness	0.0589133	0.0808958	0.466454	5	MFI	Treg	Blue.585.42.Treg.trait12	CD28 on CD39+ secreting Treg	0.156717	0.705974436090225
GCST90001888	Lifespan	0.0199075	0.00673859	0.0031343400000000002	9	COVID-19 vs. Negative Control	-0.098956	0.0669189	0.139208	9	MFI	Treg	Blue.585.42.Treg.trait12	CD28 on CD39+ secreting Treg	0.140418432	0.422612324324324
GCST90001889	Lifespan	-0.0177922	0.00993662	0.0733626	6	COVID-19 Critical Illness	0.117168	0.114136	0.304626	5	MFI	Treg	Blue.585.42.Treg.trait13	CD28 on activated & secreting Treg	0.314054583333333	0.65231
GCST90001889	Lifespan	-0.0177922	0.00993662	0.0733626	6	COVID-19 vs. Negative Control	-0.0672654	0.0999813	0.501087	6	MFI	Treg	Blue.585.42.Treg.trait13	CD28 on activated & secreting Treg	0.289823728813559	0.779221848275862
GCST90001890	Lifespan	-0.019652	0.00900993	0.0291721	5	COVID-19 vs. Negative Control	0.0517008	0.089323	0.562719	5	MFI	Treg	Blue.585.42.Treg.trait15	CD28 on CD45RA+ CD4+	0.216133244444444	0.835040847682119
GCST90001891	Lifespan	-0.0172271	0.00872731	0.0483893	8	COVID-19 Critical Illness	0.0463524	0.105355	0.659964	5	MFI	Treg	Blue.585.42.Treg.trait18	CD28 on CD45RA- CD4 not Treg	0.2419465	0.84071847133758
GCST90001891	Lifespan	-0.0172271	0.00872731	0.0483893	8	COVID-19 vs. Negative Control	-0.0100433	0.0876076	0.908731	8	MFI	Treg	Blue.585.42.Treg.trait18	CD28 on CD45RA- CD4 not Treg	0.246345527272727	0.99250363963964
GCST90001892	Lifespan	0.0115755	0.00457864	0.0114663	22	COVID-19 Critical Illness	0.0451828	0.0596672	0.448902	11	MFI	Treg	Blue.585.42.Treg.trait19	CD28 on CD39+ CD4+	0.188901333333333	0.705974436090225
GCST90001892	Lifespan	0.0115755	0.00457864	0.0114663	22	COVID-19 vs. Negative Control	-0.0185418	0.0460889	0.687459	21	MFI	Treg	Blue.585.42.Treg.trait19	CD28 on CD39+ CD4+	0.167028547368421	0.874947818181818
GCST90001893	Lifespan	-0.0151254	0.00863352	0.0797851	8	COVID-19 vs. Negative Control	-0.0181992	0.0864475	0.833259	8	MFI	Treg	Blue.585.42.Treg.trait2	CD28 on CD28+ CD45RA- CD8br	0.295051022222222	0.9721355
GCST90001894	Lifespan	-0.0160549	0.00864666	0.0633426	5	COVID-19 vs. Negative Control	-0.00939975	0.0213543	0.659806	7	MFI	Treg	Blue.585.42.Treg.trait20	CD28 on CD28+ CD4+	0.270328592592593	0.860255815028902
GCST90001895	Lifespan	-0.0157561	0.00883148	0.0744093	9	COVID-19 Critical Illness	0.0905351	0.100897	0.369557	6	MFI	Treg	Blue.585.42.Treg.trait21	CD28 on CD28+ DN (CD4-CD8-)	0.314054583333333	0.652827118644068
GCST90001895	Lifespan	-0.0157561	0.00883148	0.0744093	9	COVID-19 vs. Negative Control	0.0048815	0.0902491	0.956864	9	MFI	Treg	Blue.585.42.Treg.trait21	CD28 on CD28+ DN (CD4-CD8-)	0.289823728813559	0.99250363963964
GCST90001896	Lifespan	-0.0159386	0.00747839	0.0330658	5	COVID-19 Critical Illness	0.181745	0.083249600000000007	0.0290261	3	MFI	Treg	Blue.585.42.Treg.trait3	CD28 on CD28+ CD45RA+ CD8br	0.210519393939394	0.305537894736842
GCST90001896	Lifespan	-0.0159386	0.00747839	0.0330658	5	COVID-19 vs. Negative Control	0.031339	0.076148	0.680666	5	MFI	Treg	Blue.585.42.Treg.trait3	CD28 on CD28+ CD45RA+ CD8br	0.216133244444444	0.87125248
GCST90001897	Lifespan	-0.0114246	0.00599557	0.0567146	2	COVID-19 Critical Illness	0.0115641	0.0495561	0.815487	3	MFI	Treg	Blue.585.42.Treg.trait4	CD28 on CD39+ CD8br	0.263788837209302	0.937341379310345
GCST90001897	Lifespan	-0.0114246	0.00599557	0.0567146	2	COVID-19 vs. Negative Control	-0.0383036	0.0478104	0.423041	3	MFI	Treg	Blue.585.42.Treg.trait4	CD28 on CD39+ CD8br	0.264668133333333	0.728932184615385
GCST90001898	Lifespan	-0.01903	0.0089499	0.0334794	7	COVID-19 Critical Illness	0.0723705	0.0998462	0.468562	6	MFI	Treg	Blue.585.42.Treg.trait5	CD28 on CD4+	0.210519393939394	0.705974436090225
GCST90001898	Lifespan	-0.01903	0.0089499	0.0334794	7	COVID-19 vs. Negative Control	-0.010688	0.0227013	0.637777	9	MFI	Treg	Blue.585.42.Treg.trait5	CD28 on CD4+	0.216133244444444	0.860255815028902
GCST90001900	Lifespan	-0.0142214	0.00604691	0.0186806	10	COVID-19 Critical Illness	0.133667	0.0710821	0.0600461	6	MFI	Treg	Blue.585.42.Treg.trait7	CD28 on resting Treg	0.198377894736842	0.4803688
GCST90001900	Lifespan	-0.0142214	0.00604691	0.0186806	10	COVID-19 vs. Negative Control	0.0283731	0.0592971	0.632301	11	MFI	Treg	Blue.585.42.Treg.trait7	CD28 on resting Treg	0.18354267826087	0.860255815028902
GCST90001903	Lifespan	-0.031359	0.0096105	0.00110243	6	COVID-19 vs. Negative Control	0.169667	0.0941902	0.0716522	6	MFI	cDC	Blue.670.LP.cDC.trait1	CD86 on myeloid DC	0.12347216	0.327552914285714
GCST90001904	Lifespan	-0.00384336	0.0134523	0.775106	1	COVID-19 Critical Illness	-0.184366	0.153501	0.229723	1	MFI	cDC	Blue.670.LP.cDC.trait2	CD86 on CD62L+ myeloid DC	0.864932596685083	0.65231
GCST90001904	Lifespan	-0.00384336	0.0134523	0.775106	1	COVID-19 vs. Negative Control	-0.00334584	0.130471	0.979541	1	MFI	cDC	Blue.670.LP.cDC.trait2	CD86 on CD62L+ myeloid DC	0.856506068292683	0.99250363963964
GCST90001905	Lifespan	-0.0653684	0.0391648	0.0951057	1	COVID-19 Critical Illness	0.113393	0.407213	0.780658	1	MFI	cDC	Blue.670.LP.cDC.trait3	CD86 on monocyte	0.362944150943396	0.934919760479042
GCST90001905	Lifespan	-0.0653684	0.0391648	0.0951057	1	COVID-19 vs. Negative Control	0.877912	0.382786	0.0218204	1	MFI	cDC	Blue.670.LP.cDC.trait3	CD86 on monocyte	0.32642976969697	0.1527428
GCST90001909	Lifespan	0.0534316	0.0418362	0.201545	1	COVID-19 Critical Illness	0.117714	0.462203	0.79897	1	MFI	TBNK	Blue.670.LP.TBNK.trait1	CD45 on CD14+ monocyte	0.458056818181818	0.937341379310345
GCST90001909	Lifespan	0.0534316	0.0418362	0.201545	1	COVID-19 vs. Negative Control	0.072882	0.658618	0.911887	1	MFI	TBNK	Blue.670.LP.TBNK.trait1	CD45 on CD14+ monocyte	0.446990891089109	0.99250363963964
GCST90001910	Lifespan	-0.0669806	0.0293002	0.0222534	1	COVID-19 Critical Illness	-0.223652	0.302767	0.460093	1	MFI	TBNK	Blue.670.LP.TBNK.trait10	CD45 on B cell	0.210010833333333	0.705974436090225
GCST90001913	Lifespan	0.0267749	0.0256014	0.295637	1	COVID-19 vs. Negative Control	-0.213696	0.258358	0.408163	1	MFI	TBNK	Blue.670.LP.TBNK.trait13	CD45 on granulocyte	0.546438819672131	0.719909543307087
GCST90001916	Lifespan	0.0248063	0.0248024	0.317235	1	COVID-19 Critical Illness	-0.0590465	0.251658	0.814496	1	MFI	TBNK	Blue.670.LP.TBNK.trait4	CD45 on CD4+	0.581166956521739	0.937341379310345
GCST90001916	Lifespan	0.0248063	0.0248024	0.317235	1	COVID-19 vs. Negative Control	0.239837	0.234438	0.306293	1	MFI	TBNK	Blue.670.LP.TBNK.trait4	CD45 on CD4+	0.550399294117647	0.612586
GCST90001918	Lifespan	0.0235306	0.0158923	0.138705	1	COVID-19 Critical Illness	0.0110356	0.172228	0.94891	1	MFI	TBNK	Blue.670.LP.TBNK.trait6	CD45 on HLA DR+ T cell	0.426754285714286	0.963719191919192
GCST90001918	Lifespan	0.0235306	0.0158923	0.138705	1	COVID-19 vs. Negative Control	0.0692757	0.159675	0.664394	1	MFI	TBNK	Blue.670.LP.TBNK.trait6	CD45 on HLA DR+ T cell	0.393317333333333	0.860255815028902
GCST90001919	Lifespan	-0.0215435	0.0264301	0.415007	1	COVID-19 Critical Illness	-0.222541	0.291778	0.445638	1	MFI	TBNK	Blue.670.LP.TBNK.trait7	CD45 on NKT	0.642704615384615	0.705974436090225
GCST90001919	Lifespan	-0.0215435	0.0264301	0.415007	1	COVID-19 vs. Negative Control	0.553477	0.280939	0.0488274	1	MFI	TBNK	Blue.670.LP.TBNK.trait7	CD45 on NKT	0.623851946666667	0.254356688372093
GCST90001920	Lifespan	0.0336996	0.0182577	0.0649246	3	COVID-19 Critical Illness	-0.337609	0.197201	0.0868959	3	MFI	TBNK	Blue.670.LP.TBNK.trait8	CD45 on HLA DR+ CD4+	0.288553777777778	0.525808823529412
GCST90001920	Lifespan	0.0336996	0.0182577	0.0649246	3	COVID-19 vs. Negative Control	0.00989477	0.179165	0.955958	3	MFI	TBNK	Blue.670.LP.TBNK.trait8	CD45 on HLA DR+ CD4+	0.270328592592593	0.99250363963964
GCST90001923	Lifespan	8.12365e-4	0.0220134	0.970562	1	COVID-19 Critical Illness	-0.302365	0.245633	0.218337	1	MFI	Treg	Blue.670.LP.Treg.trait10	CD127 on CD45RA- CD4 not Treg	0.980365656565657	0.65231
GCST90001923	Lifespan	8.12365e-4	0.0220134	0.970562	1	COVID-19 vs. Negative Control	0.0849562	0.221285	0.701036	1	MFI	Treg	Blue.670.LP.Treg.trait10	CD127 on CD45RA- CD4 not Treg	0.979305801801802	0.882202606741573
GCST90001924	Lifespan	-0.00398477	0.0126924	0.75356	3	COVID-19 Critical Illness	-0.127347	0.146304	0.384067	3	MFI	Treg	Blue.670.LP.Treg.trait11	CD127 on CD28+ CD4+	0.851480225988701	0.652827118644068
GCST90001926	Lifespan	-0.00651857	0.00668312	0.329372	12	COVID-19 vs. Negative Control	0.102807	0.0627324	0.101251	13	MFI	Treg	Blue.670.LP.Treg.trait13	CD127 on granulocyte	0.550399294117647	0.375055483870968
GCST90001927	Lifespan	0.0121389	0.022632	0.591711	1	COVID-19 vs. Negative Control	-0.0104199	0.230154	0.963889	1	MFI	Treg	Blue.670.LP.Treg.trait2	CD127 on CD8br	0.749131505617978	0.99250363963964
GCST90001928	Lifespan	0.0124772	0.0170803	0.465085	1	COVID-19 vs. Negative Control	0.348959	0.171164	0.0414759	1	MFI	Treg	Blue.670.LP.Treg.trait3	CD127 on CD28+ CD45RA- CD8br	0.655214088050314	0.238220553846154
GCST90001930	Lifespan	0.027808	0.0249313	0.264685	1	COVID-19 vs. Negative Control	-0.183476	0.241842	0.448056	1	MFI	Treg	Blue.670.LP.Treg.trait5	CD127 on CD28- CD8br	0.511115862068966	0.743184235294118
GCST90001935	Lifespan	-0.0419879	0.0122275	5.94989e-4	3	COVID-19 vs. Negative Control	0.0934199	0.12316	0.448137	3	MFI	Treg	Blue.780.60.CD25.trait10	CD25 on CD39+ CD4 Treg	0.12347216	0.743184235294118
GCST90001937	Lifespan	-0.0394464	0.0429385	0.358267	1	COVID-19 Critical Illness	0.33482	0.436235	0.442772	1	MFI	Treg	Blue.780.60.CD25.trait3	CD25 on resting Treg	0.592176859504132	0.705974436090225
GCST90001937	Lifespan	-0.0394464	0.0429385	0.358267	1	COVID-19 vs. Negative Control	0.465917	0.454547	0.305356	1	MFI	Treg	Blue.780.60.CD25.trait3	CD25 on resting Treg	0.5732272	0.612586
GCST90001938	Lifespan	0.0326479	0.0309831	0.292005	1	COVID-19 Critical Illness	0.0407996	0.336364	0.903457	1	MFI	Treg	Blue.780.60.CD25.trait4	CD25 on CD39+ resting Treg	0.572558823529412	0.9576125
GCST90001938	Lifespan	0.0326479	0.0309831	0.292005	1	COVID-19 vs. Negative Control	0.0484462	0.315522	0.87797	1	MFI	Treg	Blue.780.60.CD25.trait4	CD25 on CD39+ resting Treg	0.545076	0.99250363963964
GCST90001943	Lifespan	-0.00785703	0.0130456	0.546991	1	COVID-19 Critical Illness	0.011872	0.141666	0.933214	1	MFI	Treg	Blue.780.60.CD25.trait9	CD25 on activated & secreting Treg	0.746402721088435	0.962076288659794
GCST90001943	Lifespan	-0.00785703	0.0130456	0.546991	1	COVID-19 vs. Negative Control	0.165858	0.130496	0.203735	1	MFI	Treg	Blue.780.60.CD25.trait9	CD25 on activated & secreting Treg	0.727146414201184	0.528997885057471
GCST90001946	Lifespan	-5.56832e-4	0.00221946	0.801902	44	COVID-19 Critical Illness	0.0788141	0.034569	0.0226132	12	MFI	Myeloid cell	Blue.780.60.MDSC.trait1	CD33 on CD14+ monocyte	0.870667027027027	0.276852941176471
GCST90001946	Lifespan	-5.56832e-4	0.00221946	0.801902	44	COVID-19 vs. Negative Control	-0.0154055	0.0215335	0.474349	45	MFI	Myeloid cell	Blue.780.60.MDSC.trait1	CD33 on CD14+ monocyte	0.863168459330144	0.753129014084507
GCST90001947	Lifespan	-0.00105533	0.00245632	0.667459	31	COVID-19 Critical Illness	0.0838571	0.0352899	0.0174903	6	MFI	Myeloid cell	Blue.780.60.MDSC.trait10	CD33 on CD33br HLA DR+ CD14dim	0.804167469879518	0.276852941176471
GCST90001947	Lifespan	-0.00105533	0.00245632	0.667459	31	COVID-19 vs. Negative Control	-8.92611e-4	0.024083	0.970434	32	MFI	Myeloid cell	Blue.780.60.MDSC.trait10	CD33 on CD33br HLA DR+ CD14dim	0.791062518518518	0.99250363963964
GCST90001948	Lifespan	-0.00189613	0.00229172	0.408021	40	COVID-19 Critical Illness	0.0809381	0.0350638	0.0209819	11	MFI	Myeloid cell	Blue.780.60.MDSC.trait12	CD33 on CD33dim HLA DR+ CD11b+	0.6379234375	0.276852941176471
GCST90001948	Lifespan	-0.00189613	0.00229172	0.408021	40	COVID-19 vs. Negative Control	-0.0180591	0.0227182	0.426662	40	MFI	Myeloid cell	Blue.780.60.MDSC.trait12	CD33 on CD33dim HLA DR+ CD11b+	0.617923675675676	0.729559450381679
GCST90001949	Lifespan	-0.00347476	0.00238377	0.144931	40	COVID-19 Critical Illness	0.0863269	0.0365619	0.0182198	9	MFI	Myeloid cell	Blue.780.60.MDSC.trait13	CD33 on CD33dim HLA DR+ CD11b-	0.426754285714286	0.276852941176471
GCST90001949	Lifespan	-0.00347476	0.00238377	0.144931	40	COVID-19 vs. Negative Control	-0.0403944	0.0231901	0.0815301	42	MFI	Myeloid cell	Blue.780.60.MDSC.trait13	CD33 on CD33dim HLA DR+ CD11b-	0.393317333333333	0.351206584615385
GCST90001950	Lifespan	-0.00486968	0.00433728	0.261544	8	COVID-19 Critical Illness	0.0617901	0.0529883	0.243571	1	MFI	Myeloid cell	Blue.780.60.MDSC.trait14	CD33 on Gr MDSC	0.533753535353535	0.65231
GCST90001950	Lifespan	-0.00486968	0.00433728	0.261544	8	COVID-19 vs. Negative Control	-0.00416476	0.0427967	0.922476	8	MFI	Myeloid cell	Blue.780.60.MDSC.trait14	CD33 on Gr MDSC	0.511115862068966	0.99250363963964
GCST90001951	Lifespan	-0.00383382	0.00329429	0.244514	20	COVID-19 vs. Negative Control	-0.0214511	0.0324126	0.508091	20	MFI	Myeloid cell	Blue.780.60.MDSC.trait2	CD33 on CD66b++ myeloid cell	0.497919418181818	0.779536876712329
GCST90001952	Lifespan	-0.00184809	0.00260901	0.478727	26	COVID-19 Critical Illness	0.0843576	0.0379155	0.026089	6	MFI	Myeloid cell	Blue.780.60.MDSC.trait3	CD33 on Mo MDSC	0.68881582733813	0.289877777777778
GCST90001952	Lifespan	-0.00184809	0.00260901	0.478727	26	COVID-19 vs. Negative Control	0.00682359	0.0258397	0.791723	25	MFI	Myeloid cell	Blue.780.60.MDSC.trait3	CD33 on Mo MDSC	0.666054956521739	0.943329531914894
GCST90001953	Lifespan	-0.00225083	0.00240287	0.348901	32	COVID-19 Critical Illness	0.0742774	0.0356208	0.0370491	8	MFI	Myeloid cell	Blue.780.60.MDSC.trait4	CD33 on CD33dim HLA DR-	0.590497478991597	0.337882727272727
GCST90001953	Lifespan	-0.00225083	0.00240287	0.348901	32	COVID-19 vs. Negative Control	0.0139891	0.0240112	0.560158	30	MFI	Myeloid cell	Blue.780.60.MDSC.trait4	CD33 on CD33dim HLA DR-	0.566197870503597	0.835040847682119
GCST90001954	Lifespan	-0.00230735	0.00235731	0.327677	33	COVID-19 Critical Illness	0.0723738	0.0347296	0.0371671	9	MFI	Myeloid cell	Blue.780.60.MDSC.trait6	CD33 on basophil	0.581166956521739	0.337882727272727
GCST90001954	Lifespan	-0.00230735	0.00235731	0.327677	33	COVID-19 vs. Negative Control	0.0120711	0.0233317	0.604898	32	MFI	Myeloid cell	Blue.780.60.MDSC.trait6	CD33 on basophil	0.550399294117647	0.860255815028902
GCST90001955	Lifespan	-0.0029704	0.00248728	0.232386	31	COVID-19 Critical Illness	0.0839718	0.0358237	0.0190766	7	MFI	Myeloid cell	Blue.780.60.MDSC.trait7	CD33 on Im MDSC	0.497959574468085	0.276852941176471
GCST90001955	Lifespan	-0.0029704	0.00248728	0.232386	31	COVID-19 vs. Negative Control	0.00419169	0.0251496	0.86763	31	MFI	Myeloid cell	Blue.780.60.MDSC.trait7	CD33 on Im MDSC	0.48541837037037	0.99250363963964
GCST90001956	Lifespan	-0.00174883	0.00237119	0.460799	35	COVID-19 Critical Illness	0.0852314	0.0332872	0.0104526	8	MFI	Myeloid cell	Blue.780.60.MDSC.trait8	CD33 on CD33br HLA DR+	0.673064233576642	0.276852941176471
GCST90001956	Lifespan	-0.00174883	0.00237119	0.460799	35	COVID-19 vs. Negative Control	-0.0102965	0.023211	0.65733	36	MFI	Myeloid cell	Blue.780.60.MDSC.trait8	CD33 on CD33br HLA DR+	0.653284658227848	0.860255815028902
GCST90001957	Lifespan	-0.00195776	0.00241604	0.417758	33	COVID-19 Critical Illness	0.0803044	0.0342618	0.0190861	7	MFI	Myeloid cell	Blue.780.60.MDSC.trait9	CD33 on CD33br HLA DR+ CD14-	0.642704615384615	0.276852941176471
GCST90001957	Lifespan	-0.00195776	0.00241604	0.417758	33	COVID-19 vs. Negative Control	-0.00924525	0.0236459	0.695807	34	MFI	Myeloid cell	Blue.780.60.MDSC.trait9	CD33 on CD33br HLA DR+ CD14-	0.623851946666667	0.880569310734463
GCST90001958	Lifespan	0.00257971	0.00940478	0.783856	3	COVID-19 vs. Negative Control	-0.0325075	0.102723	0.751656	3	MFI	TBNK	Blue.780.60.TBNK.trait1	CD4 on monocyte	0.856506068292683	0.920059803278689
GCST90001960	Lifespan	-0.0103634	0.0169179	0.540159	1	COVID-19 Critical Illness	-0.398441	0.197286	0.0434236	1	MFI	Treg	Blue.780.60.Treg.trait4	CD25 on CD4+	0.746402721088435	0.37759652173913
GCST90001960	Lifespan	-0.0103634	0.0169179	0.540159	1	COVID-19 vs. Negative Control	-0.197466	0.172202	0.251502	1	MFI	Treg	Blue.780.60.Treg.trait4	CD25 on CD4+	0.727146414201184	0.597647524752475
GCST90001961	Lifespan	-0.00662601	0.0031256500000000002	0.0340164	42	COVID-19 Critical Illness	-0.0258292	0.0383801	0.500958	27	MFI	Treg	Blue.780.60.Treg.trait5	CD25 on CD39+ CD4+	0.210519393939394	0.736702941176471
GCST90001961	Lifespan	-0.00662601	0.0031256500000000002	0.0340164	42	COVID-19 vs. Negative Control	0.0280652	0.0308722	0.363309	45	MFI	Treg	Blue.780.60.Treg.trait5	CD25 on CD39+ CD4+	0.216133244444444	0.667059147540984
GCST90001962	Lifespan	-0.00953687	0.0101933	0.349477	3	COVID-19 Critical Illness	-0.151716	0.111558	0.173835	3	MFI	Treg	Blue.780.60.Treg.trait6	CD25 on CD28+ CD4+	0.590497478991597	0.65231
GCST90001979	Lifespan	0.00418153	0.00259599	0.107232	69	COVID-19 Critical Illness	0.0336043	0.036548	0.357856	32	MFI	Monocyte	mono.trait1	CD16 on CD14- CD16+ monocyte	0.378957894736842	0.652827118644068
GCST90001979	Lifespan	0.00418153	0.00259599	0.107232	69	COVID-19 vs. Negative Control	-0.0362909	0.0251269	0.148654	78	MFI	Monocyte	mono.trait1	CD16 on CD14- CD16+ monocyte	0.3456096	0.438138105263158
GCST90001980	Lifespan	0.0157369	0.00468562	7.83548e-4	15	COVID-19 Critical Illness	-0.0738901	0.0674954	0.273629	7	MFI	Monocyte	mono.trait10	CD40 on CD14+ CD16- monocyte	0.1567096	0.65231
GCST90001981	Lifespan	0.0106881	0.00417079	0.0103888	20	COVID-19 Critical Illness	-0.00663794	0.0616061	0.914196	9	MFI	Monocyte	mono.trait11	CD40 on CD14+ CD16+ monocyte	0.188901333333333	0.9576125
GCST90001981	Lifespan	0.0106881	0.00417079	0.0103888	20	COVID-19 vs. Negative Control	-0.00892664	0.0415711	0.829977	22	MFI	Monocyte	mono.trait11	CD40 on CD14+ CD16+ monocyte	0.167028547368421	0.9721355
GCST90001982	Lifespan	-0.078976	0.0303606	0.00928799	1	COVID-19 vs. Negative Control	0.151714	0.278554	0.585995	1	MFI	Monocyte	mono.trait12	CCR2 on CD14- CD16+ monocyte	0.167028547368421	0.844498666666667
GCST90001985	Lifespan	0.00871607	0.0038803	0.024689	24	COVID-19 Critical Illness	-0.0374194	0.0592358	0.527581	9	MFI	Monocyte	mono.trait17	CD40 on monocytes	0.210010833333333	0.752933333333333
GCST90001986	Lifespan	0.0581797	0.019439	0.00276305	1	COVID-19 Critical Illness	0.230467	0.201591	0.25294	1	MFI	Monocyte	mono.trait19	CD14 on CD14+ CD16- monocyte	0.156717	0.65231
GCST90001986	Lifespan	0.0581797	0.019439	0.00276305	1	COVID-19 vs. Negative Control	-0.00830008	0.182759	0.963776	1	MFI	Monocyte	mono.trait19	CD14 on CD14+ CD16- monocyte	0.140418432	0.99250363963964
GCST90001987	Lifespan	-8.91516e-4	0.00323342	0.782764	41	COVID-19 Critical Illness	0.0282168	0.0501633	0.573777	14	MFI	Monocyte	mono.trait2	CD64 on CD14+ CD16- monocyte	0.864932596685083	0.777744594594595
GCST90001987	Lifespan	-8.91516e-4	0.00323342	0.782764	41	COVID-19 vs. Negative Control	0.0192488	0.0317497	0.544338	41	MFI	Monocyte	mono.trait2	CD64 on CD14+ CD16- monocyte	0.856506068292683	0.823862918918919
GCST90001989	Lifespan	0.00854101	0.00376862	0.0234302	33	COVID-19 Critical Illness	-0.0197908	0.055729	0.722496	14	MFI	Monocyte	mono.trait22	CD40 on CD14- CD16+ monocyte	0.210010833333333	0.881092682926829
GCST90001989	Lifespan	0.00854101	0.00376862	0.0234302	33	COVID-19 vs. Negative Control	-0.0155444	0.0357519	0.663719	38	MFI	Monocyte	mono.trait22	CD40 on CD14- CD16+ monocyte	0.201860184615385	0.860255815028902
GCST90001992	Lifespan	-0.00861384	0.0113931	0.449615	5	COVID-19 vs. Negative Control	0.136033	0.107438	0.205459	5	MFI	Monocyte	mono.trait28	CCR2 on CD14+ CD16+ monocyte	0.64211098089172	0.528997885057471
GCST90001993	Lifespan	0.0286873	0.0292113	0.326069	1	COVID-19 Critical Illness	0.237823	0.319308	0.456388	1	MFI	Monocyte	mono.trait29	PDL-1 on CD14+ CD16- monocyte	0.581166956521739	0.705974436090225
GCST90001993	Lifespan	0.0286873	0.0292113	0.326069	1	COVID-19 vs. Negative Control	-0.0702714	0.293847	0.810995	1	MFI	Monocyte	mono.trait29	PDL-1 on CD14+ CD16- monocyte	0.550399294117647	0.961179259259259
GCST90001994	Lifespan	-0.00780357	0.00796911	0.327468	12	COVID-19 Critical Illness	0.0104186	0.102844	0.919308	8	MFI	Monocyte	mono.trait3	CX3CR1 on CD14- CD16-	0.581166956521739	0.9576125
GCST90001994	Lifespan	-0.00780357	0.00796911	0.327468	12	COVID-19 vs. Negative Control	0.111472	0.0780917	0.153449	14	MFI	Monocyte	mono.trait3	CX3CR1 on CD14- CD16-	0.550399294117647	0.445653743589744
GCST90001995	Lifespan	-0.0173152	0.00676065	0.010432	7	COVID-19 Critical Illness	0.164998	0.0916782	0.0718998	6	MFI	Monocyte	mono.trait33	CX3CR1 on monocyte	0.188901333333333	0.505222068965517
GCST90001995	Lifespan	-0.0173152	0.00676065	0.010432	7	COVID-19 vs. Negative Control	-0.137904	0.0681039	0.0428767	9	MFI	Monocyte	mono.trait33	CX3CR1 on monocyte	0.167028547368421	0.24010952
GCST90001997	Lifespan	-0.0151773	0.00602104	0.011712	10	COVID-19 Critical Illness	0.132203	0.0745914	0.0763354	8	MFI	Monocyte	mono.trait36	CX3CR1 on CD14+ CD16- monocyte	0.188901333333333	0.508902666666667
GCST90001997	Lifespan	-0.0151773	0.00602104	0.011712	10	COVID-19 vs. Negative Control	-0.12638	0.0598167	0.0346193	13	MFI	Monocyte	mono.trait36	CX3CR1 on CD14+ CD16- monocyte	0.167028547368421	0.218826205405405
GCST90001999	Lifespan	0.0197323	0.00881573	0.0252013	6	COVID-19 Critical Illness	0.0340604	0.127188	0.788857	3	MFI	Monocyte	mono.trait4	PDL-1 on CD14- CD16+ monocyte	0.210010833333333	0.937341379310345
GCST90002000	Lifespan	0.0523438	0.0301629	0.0826747	1	COVID-19 Critical Illness	0.330736	0.330775	0.317368	1	MFI	Monocyte	mono.trait41	PDL-1 on CD14- CD16-	0.3306988	0.65231
GCST90002000	Lifespan	0.0523438	0.0301629	0.0826747	1	COVID-19 vs. Negative Control	-0.0210742	0.288134	0.941694	1	MFI	Monocyte	mono.trait41	PDL-1 on CD14- CD16-	0.295051022222222	0.99250363963964
GCST90002003	Lifespan	0.0195591	0.0165697	0.237834	3	COVID-19 Critical Illness	-0.373995	0.188095	0.0467759	3	MFI	Monocyte	mono.trait44	CCR2 on CD14- CD16-	0.500703157894737	0.389799166666667
GCST90002003	Lifespan	0.0195591	0.0165697	0.237834	3	COVID-19 vs. Negative Control	-0.019247	0.166318	0.907871	3	MFI	Monocyte	mono.trait44	CCR2 on CD14- CD16-	0.488759779816514	0.99250363963964
GCST90002004	Lifespan	-0.0131863	0.0117863	0.26323	6	COVID-19 vs. Negative Control	0.00671348	0.119402	0.955162	6	MFI	Monocyte	mono.trait46	CCR2 on CD14+ CD16- monocyte	0.511115862068966	0.99250363963964
GCST90002005	Lifespan	0.0120057	0.00484988	0.0133064	22	COVID-19 Critical Illness	0.032207	0.0620995	0.604015	17	MFI	Monocyte	mono.trait47	CD16 on CD14+ CD16+ monocyte	0.188901333333333	0.794756578947368
GCST90002005	Lifespan	0.0120057	0.00484988	0.0133064	22	COVID-19 vs. Negative Control	-0.0695867	0.0445601	0.118374	27	MFI	Monocyte	mono.trait47	CD16 on CD14+ CD16+ monocyte	0.167028547368421	0.395757850746269
GCST90002006	Lifespan	-0.00235303	0.00346691	0.497321	37	COVID-19 Critical Illness	0.0541676	0.0546731	0.321806	11	MFI	Monocyte	mono.trait48	CD64 on monocyte	0.710458571428571	0.65231
GCST90002006	Lifespan	-0.00235303	0.00346691	0.497321	37	COVID-19 vs. Negative Control	0.0163872	0.033991	0.629732	37	MFI	Monocyte	mono.trait48	CD64 on monocyte	0.687653728395062	0.860255815028902
GCST90002011	Lifespan	-0.00704558	0.00483131	0.144753	24	COVID-19 Critical Illness	0.0109274	0.0738295	0.882336	8	MFI	Monocyte	mono.trait6	CD64 on CD14+ CD16+ monocyte	0.426754285714286	0.9576125
GCST90002011	Lifespan	-0.00704558	0.00483131	0.144753	24	COVID-19 vs. Negative Control	-0.0201299	0.0427453	0.637693	26	MFI	Monocyte	mono.trait6	CD64 on CD14+ CD16+ monocyte	0.393317333333333	0.860255815028902
GCST90002013	Lifespan	0.0072948	0.00847419	0.389334	6	COVID-19 Critical Illness	-0.358233	0.101374	4.09671e-4	5	MFI	cDC	Red.660.20.cDC.trait1	CCR2 on myeloid DC	0.6229344	0.0819342
GCST90002013	Lifespan	0.0072948	0.00847419	0.389334	6	COVID-19 vs. Negative Control	-0.184521	0.0797838	0.0207355	6	MFI	cDC	Red.660.20.cDC.trait1	CCR2 on myeloid DC	0.601453903448276	0.149830709677419
GCST90002014	Lifespan	-0.0217681	0.00725208	0.00268535	7	COVID-19 Critical Illness	-0.00816774	0.106723	0.938996	5	MFI	cDC	Red.660.20.cDC.trait2	CCR2 on CD62L+ myeloid DC	0.156717	0.963072820512821
GCST90002014	Lifespan	-0.0217681	0.00725208	0.00268535	7	COVID-19 vs. Negative Control	0.0245625	0.0705559	0.727744	7	MFI	cDC	Red.660.20.cDC.trait2	CCR2 on CD62L+ myeloid DC	0.140418432	0.909897955555556
GCST90002015	Lifespan	-0.00668852	0.00871753	0.442933	5	COVID-19 Critical Illness	-0.265904	0.0932509	0.00435148	3	MFI	cDC	Red.660.20.cDC.trait3	CCR2 on plasmacytoid DC	0.656197037037037	0.1765692
GCST90002015	Lifespan	-0.00668852	0.00871753	0.442933	5	COVID-19 vs. Negative Control	-0.150894	0.0905344	0.095573	5	MFI	cDC	Red.660.20.cDC.trait3	CCR2 on plasmacytoid DC	0.640109625806452	0.375055483870968
GCST90002016	Lifespan	-0.00674666	0.00873496	0.439893	5	COVID-19 Critical Illness	-0.265678	0.0933208	0.00441423	3	MFI	cDC	Red.660.20.cDC.trait4	CCR2 on CD62L+ plasmacytoid DC	0.656197037037037	0.1765692
GCST90002016	Lifespan	-0.00674666	0.00873496	0.439893	5	COVID-19 vs. Negative Control	-0.150839	0.0907257	0.0963965	5	MFI	cDC	Red.660.20.cDC.trait4	CCR2 on CD62L+ plasmacytoid DC	0.640109625806452	0.375055483870968
GCST90002017	Lifespan	0.00188466	0.00764855	0.805367	8	COVID-19 Critical Illness	0.124936	0.127241	0.326155	3	MFI	cDC	Red.660.20.cDC.trait5	CCR2 on monocyte	0.870667027027027	0.65231
GCST90002017	Lifespan	0.00188466	0.00764855	0.805367	8	COVID-19 vs. Negative Control	-0.0371902	0.0770522	0.629336	8	MFI	cDC	Red.660.20.cDC.trait5	CCR2 on monocyte	0.863168459330144	0.860255815028902
GCST90002019	Lifespan	0.00788155	0.0138036	0.568016	1	COVID-19 vs. Negative Control	0.0133529	0.139264	0.923614	1	MFI	Myeloid cell	Red.660.20.MDSC.trait2	CD14 on Mo MDSC	0.735465803468208	0.99250363963964
GCST90002022	Lifespan	0.0177603	0.00882869	0.044256	5	COVID-19 Critical Illness	-0.386626	0.116506	9.05012e-4	4	MFI	Maturation stages of T cell	Red.660.20.MT.trait1	CD4 on CD4+	0.239221621621622	0.0905012
GCST90002022	Lifespan	0.0177603	0.00882869	0.044256	5	COVID-19 vs. Negative Control	0.00103532	0.0807328	0.989768	6	MFI	Maturation stages of T cell	Red.660.20.MT.trait1	CD4 on CD4+	0.24178887804878	0.994206421524664
GCST90002023	Lifespan	0.0136212	0.00997293	0.171998	3	COVID-19 Critical Illness	-0.0671118	0.108422	0.535924	3	MFI	Maturation stages of T cell	Red.660.20.MT.trait2	CD4 on CM CD4 +	0.441014814814815	0.754822535211268
GCST90002023	Lifespan	0.0136212	0.00997293	0.171998	3	COVID-19 vs. Negative Control	0.121762	0.0975233	0.211832	3	MFI	Maturation stages of T cell	Red.660.20.MT.trait2	CD4 on CM CD4 +	0.421145936842105	0.533150202247191
GCST90002024	Lifespan	0.00383517	0.00952523	0.687218	6	COVID-19 Critical Illness	-0.00635034	0.100741	0.949738	6	MFI	Maturation stages of T cell	Red.660.20.MT.trait3	CD4 on naive CD4+	0.81668023255814	0.963719191919192
GCST90002024	Lifespan	0.00383517	0.00952523	0.687218	6	COVID-19 vs. Negative Control	0.062625	0.0862945	0.468015	7	MFI	Maturation stages of T cell	Red.660.20.MT.trait3	CD4 on naive CD4+	0.805952	0.753129014084507
GCST90002025	Lifespan	0.0157078	0.00912182	0.0850692	3	COVID-19 Critical Illness	0.109737	0.098235	0.263956	3	MFI	Maturation stages of T cell	Red.660.20.MT.trait4	CD4 on EM CD4+	0.333604705882353	0.65231
GCST90002025	Lifespan	0.0157078	0.00912182	0.0850692	3	COVID-19 vs. Negative Control	0.107222	0.0890456	0.22854	3	MFI	Maturation stages of T cell	Red.660.20.MT.trait4	CD4 on EM CD4+	0.2977422	0.556445217391304
GCST90002027	Lifespan	0.012472	0.00911183	0.171072	3	COVID-19 Critical Illness	0.062936	0.097535	0.518755	3	MFI	Maturation stages of T cell	Red.660.20.MT.trait6	CD4 on CD45RA+ CD4+	0.441014814814815	0.752933333333333
GCST90002027	Lifespan	0.012472	0.00911183	0.171072	3	COVID-19 vs. Negative Control	0.113401	0.088909	0.202143	3	MFI	Maturation stages of T cell	Red.660.20.MT.trait6	CD4 on CD45RA+ CD4+	0.421145936842105	0.528997885057471
GCST90002028	Lifespan	0.0162734	0.00802562	0.042593	5	COVID-19 Critical Illness	-0.340082	0.301823	0.259845	1	MFI	TBNK	Red.660.20.TBNK.trait2	CD19 on B cell	0.236627777777778	0.65231
GCST90002028	Lifespan	0.0162734	0.00802562	0.042593	5	COVID-19 vs. Negative Control	-0.416118	0.121369	6.06847e-4	5	MFI	TBNK	Red.660.20.TBNK.trait2	CD19 on B cell	0.2385208	0.04004392
GCST90002029	Lifespan	0.0159585	0.00635366	0.0120152	12	COVID-19 Critical Illness	-0.061246	0.0778079	0.431197	7	MFI	Treg	Red.660.20.Treg.trait1	CD39 on CD39+ CD8br	0.188901333333333	0.705974436090225
GCST90002029	Lifespan	0.0159585	0.00635366	0.0120152	12	COVID-19 vs. Negative Control	-0.00624178	0.0630502	0.921141	12	MFI	Treg	Red.660.20.Treg.trait1	CD39 on CD39+ CD8br	0.167028547368421	0.99250363963964
GCST90002030	Lifespan	0.00268926	0.00192558	0.162535	116	COVID-19 Critical Illness	0.0105734	0.0250514	0.672975	50	MFI	Treg	Red.660.20.Treg.trait2	CD39 on CD39+ activated Treg	0.441014814814815	0.843425
GCST90002030	Lifespan	0.00268926	0.00192558	0.162535	116	COVID-19 vs. Negative Control	-0.0229603	0.0189697	0.226138	116	MFI	Treg	Red.660.20.Treg.trait2	CD39 on CD39+ activated Treg	0.412087011235955	0.556445217391304
GCST90002031	Lifespan	0.00489001	0.00240196	0.041766	77	COVID-19 Critical Illness	0.0146347	0.0303607	0.629788	38	MFI	Treg	Red.660.20.Treg.trait3	CD39 on CD39+ secreting Treg	0.236627777777778	0.807420512820513
GCST90002031	Lifespan	0.00489001	0.00240196	0.041766	77	COVID-19 vs. Negative Control	-0.0232498	0.0237659	0.327933	78	MFI	Treg	Red.660.20.Treg.trait3	CD39 on CD39+ secreting Treg	0.2385208	0.644359578947368
GCST90002032	Lifespan	0.00565316	0.0023046	0.0141676	78	COVID-19 Critical Illness	0.0156819	0.0307885	0.610511	34	MFI	Treg	Red.660.20.Treg.trait5	CD39 on CD39+ CD4+	0.188901333333333	0.798053594771242
GCST90002032	Lifespan	0.00565316	0.0023046	0.0141676	78	COVID-19 vs. Negative Control	-0.0243587	0.0228283	0.285953	80	MFI	Treg	Red.660.20.Treg.trait5	CD39 on CD39+ CD4+	0.167028547368421	0.609005283018868
GCST90002033	Lifespan	-0.014694	0.0163136	0.367734	3	COVID-19 vs. Negative Control	-0.140307	0.156299	0.369352	3	MFI	Treg	Red.660.20.Treg.trait6	CD39 on granulocyte	0.580087436619718	0.672641040650407
GCST90002035	Lifespan	-0.0186538	0.00973463	0.055336	5	COVID-19 Critical Illness	-0.0610264	0.116351	0.59993	5	MFI	cDC	Red.780.60.cDC.trait1	CD80 on myeloid DC	0.263504761904762	0.794609271523179
GCST90002035	Lifespan	-0.0186538	0.00973463	0.055336	5	COVID-19 vs. Negative Control	0.357923	0.0981483	2.65574e-4	5	MFI	cDC	Red.780.60.cDC.trait1	CD80 on myeloid DC	0.263729021276596	0.04004392
GCST90002039	Lifespan	-0.00900599	0.00646688	0.163731	11	COVID-19 Critical Illness	0.08182	0.086157	0.342284	5	MFI	cDC	Red.780.60.cDC.trait5	CD80 on monocyte	0.441014814814815	0.652827118644068
GCST90002039	Lifespan	-0.00900599	0.00646688	0.163731	11	COVID-19 vs. Negative Control	0.138137	0.0625055	0.0271055	12	MFI	cDC	Red.780.60.cDC.trait5	CD80 on monocyte	0.412087011235955	0.178577411764706
GCST90002042	Lifespan	-0.0232784	0.0228179	0.307641	1	COVID-19 vs. Negative Control	-0.0692541	0.226831	0.760129	1	MFI	Myeloid cell	Red.780.60.MDSC.trait10	CD45 on CD33br HLA DR+ CD14-	0.550399294117647	0.925374434782609
GCST90002052	Lifespan	0.00444011	0.00622823	0.475907	5	COVID-19 Critical Illness	-0.0152026	0.0776043	0.844689	1	MFI	Myeloid cell	Red.780.60.MDSC.trait8	CD45 on Im MDSC	0.68881582733813	0.9576125
GCST90002052	Lifespan	0.00444011	0.00622823	0.475907	5	COVID-19 vs. Negative Control	0.0343008	0.0616618	0.578024	5	MFI	Myeloid cell	Red.780.60.MDSC.trait8	CD45 on Im MDSC	0.666054956521739	0.840762181818182
GCST90002056	Lifespan	-0.00198395	0.00795092	0.802955	7	COVID-19 Critical Illness	-0.146096	0.0890952	0.101052	6	MFI	Maturation stages of T cell	Red.780.60.MT.trait4	CD8 on EM CD8br	0.870667027027027	0.531852631578947
GCST90002056	Lifespan	-0.00198395	0.00795092	0.802955	7	COVID-19 vs. Negative Control	-0.0261477	0.0761054	0.731168	8	MFI	Maturation stages of T cell	Red.780.60.MT.trait4	CD8 on EM CD8br	0.863168459330144	0.909897955555556
GCST90002057	Lifespan	0.0121154	0.00891958	0.174371	3	COVID-19 Critical Illness	-0.137445	0.121088	0.25634	3	MFI	Maturation stages of T cell	Red.780.60.MT.trait5	CD8 on TD CD8br	0.441014814814815	0.65231
GCST90002059	Lifespan	-0.0255848	0.0191232	0.180931	1	COVID-19 Critical Illness	-0.316397	0.213673	0.138672	1	MFI	TBNK	Red.780.60.TBNK.trait2	CD8 on NKT	0.44129512195122	0.64345652173913
GCST90002060	Lifespan	0.0164429	0.0178854	0.357914	1	COVID-19 Critical Illness	-0.169886	0.195628	0.385168	1	MFI	TBNK	Red.780.60.TBNK.trait3	CD8 on HLA DR+ CD8br	0.592176859504132	0.652827118644068
GCST90002061	Lifespan	0.0116119	0.00416078	0.00525779	23	COVID-19 Critical Illness	0.0114878	0.0540883	0.831803	15	MFI	Treg	Red.780.60.Treg.trait15	CD4 on CD39+ CD4+	0.188901333333333	0.950632
GCST90002061	Lifespan	0.0116119	0.00416078	0.00525779	23	COVID-19 vs. Negative Control	-0.0699289	0.041767	0.0940792	22	MFI	Treg	Red.780.60.Treg.trait15	CD4 on CD39+ CD4+	0.167028547368421	0.375055483870968
GCST90002063	Lifespan	0.0241899	0.017818	0.174587	1	COVID-19 Critical Illness	-0.150985	0.199013	0.448052	1	MFI	Treg	Red.780.60.Treg.trait2	CD4 on CD4 Treg	0.441014814814815	0.705974436090225
GCST90002063	Lifespan	0.0241899	0.017818	0.174587	1	COVID-19 vs. Negative Control	-0.0200094	0.178071	0.910532	1	MFI	Treg	Red.780.60.Treg.trait2	CD4 on CD4 Treg	0.421145936842105	0.99250363963964
GCST90002064	Lifespan	0.0316551	0.0235346	0.178611	1	COVID-19 Critical Illness	-0.198669	0.262781	0.449634	1	MFI	Treg	Red.780.60.Treg.trait3	CD4 on resting Treg	0.441014814814815	0.705974436090225
GCST90002064	Lifespan	0.0316551	0.0235346	0.178611	1	COVID-19 vs. Negative Control	-0.0261845	0.23304	0.910537	1	MFI	Treg	Red.780.60.Treg.trait3	CD4 on resting Treg	0.421145936842105	0.99250363963964
GCST90002065	Lifespan	0.0203633	0.0246248	0.408271	1	COVID-19 Critical Illness	0.251942	0.273627	0.357181	1	MFI	Treg	Red.780.60.Treg.trait4	CD4 on CD39+ resting Treg	0.6379234375	0.652827118644068
GCST90002065	Lifespan	0.0203633	0.0246248	0.408271	1	COVID-19 vs. Negative Control	-0.622744	0.274829	0.0234557	1	MFI	Treg	Red.780.60.Treg.trait4	CD4 on CD39+ resting Treg	0.617923675675676	0.159214448484848
GCST90002068	Lifespan	0.0285762	0.0211739	0.177145	1	COVID-19 Critical Illness	-0.176174	0.232675	0.448949	1	MFI	Treg	Red.780.60.Treg.trait7	CD4 on secreting Treg	0.441014814814815	0.705974436090225
GCST90002068	Lifespan	0.0285762	0.0211739	0.177145	1	COVID-19 vs. Negative Control	-0.0236377	0.210369	0.910535	1	MFI	Treg	Red.780.60.Treg.trait7	CD4 on secreting Treg	0.421145936842105	0.99250363963964
GCST90002087	Lifespan	7.32913e-4	0.0096837	0.93967	9	COVID-19 Critical Illness	0.0682437	0.12188	0.575531	5	MFI	cDC	Violet.450.50.cDC.trait1	CD11c on myeloid DC	0.961534693877551	0.777744594594595
GCST90002087	Lifespan	7.32913e-4	0.0096837	0.93967	9	COVID-19 vs. Negative Control	-0.0277598	0.0946694	0.769347	9	MFI	cDC	Violet.450.50.cDC.trait1	CD11c on myeloid DC	0.9594368	0.926525419354839
GCST90002088	Lifespan	0.00128117	0.00915478	0.888703	7	COVID-19 Critical Illness	0.0377994	0.113188	0.738415	3	MFI	cDC	Violet.450.50.cDC.trait2	CD11c on CD62L+ myeloid DC	0.930579057591623	0.895048484848485
GCST90002088	Lifespan	0.00128117	0.00915478	0.888703	7	COVID-19 vs. Negative Control	0.0431241	0.0912402	0.636467	7	MFI	cDC	Violet.450.50.cDC.trait2	CD11c on CD62L+ myeloid DC	0.925904520930233	0.860255815028902
GCST90002089	Lifespan	0.0153182	0.00824967	0.0633365	6	COVID-19 vs. Negative Control	-0.117826	0.0941903	0.210958	6	MFI	cDC	Violet.450.50.cDC.trait3	CD11c on monocyte	0.270328592592593	0.533150202247191
GCST90002090	Lifespan	0.0189181	0.0088673	0.0328863	6	COVID-19 Critical Illness	-0.050776	0.130948	0.698195	1	MFI	cDC	Violet.450.50.cDC.trait4	CD11c on granulocyte	0.210519393939394	0.86732298136646
GCST90002090	Lifespan	0.0189181	0.0088673	0.0328863	6	COVID-19 vs. Negative Control	-0.0855017	0.092456	0.355079	6	MFI	cDC	Violet.450.50.cDC.trait4	CD11c on granulocyte	0.216133244444444	0.66281413333333306
GCST90002094	Lifespan	0.0202863	0.00862775	0.0187086	1	COVID-19 Critical Illness	0.0536669	0.183453	0.769875	1	MFI	Myeloid cell	Violet.450.50.MDSC.trait3	CD11b on Mo MDSC	0.198377894736842	0.927560240963855
GCST90002098	Lifespan	0.00136828	0.00291941	0.639296	47	COVID-19 Critical Illness	-0.0405922	0.0407609	0.319318	24	MFI	Maturation stages of T cell	Violet.450.50.MT.trait1	CD45RA on naive CD4+	0.801939024390244	0.65231
GCST90002098	Lifespan	0.00136828	0.00291941	0.639296	47	COVID-19 vs. Negative Control	0.0446408	0.0279934	0.110781	52	MFI	Maturation stages of T cell	Violet.450.50.MT.trait1	CD45RA on naive CD4+	0.78252625136612	0.381768369230769
GCST90002099	Lifespan	-0.00245093	0.00631154	0.697775	6	COVID-19 Critical Illness	0.00911812	0.106367	0.931687	3	MFI	Maturation stages of T cell	Violet.450.50.MT.trait2	CD4RA on TD CD4+	0.81668023255814	0.962076288659794
GCST90002099	Lifespan	-0.00245093	0.00631154	0.697775	6	COVID-19 vs. Negative Control	0.0888993	0.0601795	0.139613	6	MFI	Maturation stages of T cell	Violet.450.50.MT.trait2	CD4RA on TD CD4+	0.806796307692308	0.422612324324324
GCST90002100	Lifespan	-0.00893095	0.00917116	0.330152	7	COVID-19 Critical Illness	-0.0072875	0.180593	0.967812	3	MFI	Maturation stages of T cell	Violet.450.50.MT.trait3	CD45RA on naive CD8br	0.581166956521739	0.972675376884422
GCST90002100	Lifespan	-0.00893095	0.00917116	0.330152	7	COVID-19 vs. Negative Control	0.0758107	0.0944012	0.421935	7	MFI	Maturation stages of T cell	Violet.450.50.MT.trait3	CD45RA on naive CD8br	0.550399294117647	0.728932184615385
GCST90002102	Lifespan	2.54675e-4	0.00331359	0.938737	24	COVID-19 Critical Illness	-0.0435969	0.0460595	0.343876	14	MFI	Treg	Violet.450.50.Treg.trait2	CD45RA on resting Treg	0.961534693877551	0.652827118644068
GCST90002102	Lifespan	2.54675e-4	0.00331359	0.938737	24	COVID-19 vs. Negative Control	0.0223485	0.0314218	0.476935	26	MFI	Treg	Violet.450.50.Treg.trait2	CD45RA on resting Treg	0.9594368	0.753129014084507
GCST90002113	Lifespan	-0.0278529	0.017947	0.120674	1	COVID-19 Critical Illness	-0.190883	0.191893	0.319864	1	MFI	TBNK	Violet.510.50.TBNK.trait2	HLA DR on HLA DR+ T cell	0.413020338983051	0.65231
GCST90002113	Lifespan	-0.0278529	0.017947	0.120674	1	COVID-19 vs. Negative Control	0.0805143	0.178323	0.651622	1	MFI	TBNK	Violet.510.50.TBNK.trait2	HLA DR on HLA DR+ T cell	0.379060888888889	0.860255815028902
GCST90002114	Lifespan	-0.0404816	0.0265129	0.126794	1	COVID-19 vs. Negative Control	0.11702	0.259554	0.652097	1	MFI	TBNK	Violet.510.50.TBNK.trait3	HLA DR on HLA DR+ CD4+	0.389066520547945	0.860255815028902
