# Supplementary material for: Genetic and phenotypic analysis of the causal relationship between aging and COVID-19
Source: Commun Med (Lond). 2021 Oct 5;1:35. doi: 10.1038/s43856-021-00033-z (PMC9053191; doi:10.1038/s43856-021-00033-z)
Supplement: Supplementary file 7 — Supplementary data 6 [file 43856_2021_33_MOESM7_ESM.txt]

age	patient_id	class_dss	itu_details	death_date	par	logpar	start_age	class	big_class	age_group	test_group
76-85	p001	Moderate	FALSE	FALSE	13338	4.125090713082634	76	Moderate	COVID	Old	ModerateOld
56-65	p002	Severe	FALSE	TRUE	13060	4.115943176939055	56	Severe	COVID	Old	SevereOld
56-65	p003	Severe	FALSE	FALSE	13658	4.135387108382386	56	Severe	COVID	Old	SevereOld
56-65	p004	seropos_control	FALSE	FALSE	13767	4.138839312414322	56	Control	Control	Old	ControlOld
76-85	p001	Moderate	FALSE	FALSE	14908	4.173419384081802	76	Moderate	COVID	Old	ModerateOld
56-65	p002	Severe	FALSE	TRUE	12588	4.099956734241183	56	Severe	COVID	Old	SevereOld
56-65	p003	Severe	FALSE	FALSE	15027	4.176872286409177	56	Severe	COVID	Old	SevereOld
46-55	p005	seroneg_control	FALSE	FALSE	20428	4.310225849183502	46	Control	Control	Young	ControlYoung
25-35	p006	Moderate	FALSE	FALSE	12991	4.11364258277174	25	Moderate	COVID	Young	ModerateYoung
46-55	p007	Severe	TRUE	FALSE	8777	3.943346098356591	46	Severe	COVID	Young	SevereYoung
25-35	p008	seropos_control	FALSE	FALSE	13515	4.130816050034745	25	Control	Control	Young	ControlYoung
46-55	p009	Severe	FALSE	FALSE	14868	4.172252552423688	46	Severe	COVID	Young	SevereYoung
66-75	p010	Moderate	FALSE	FALSE	10253	4.010850957373923	66	Moderate	COVID	Old	ModerateOld
25-35	p011	Severe	TRUE	FALSE	13658	4.135387108382386	25	Severe	COVID	Young	SevereYoung
36-45	p012	Severe	TRUE	FALSE	15148	4.180355296448789	36	Severe	COVID	Young	SevereYoung
25-35	p013	seropos_control	FALSE	FALSE	17696	4.247875109624604	25	Control	Control	Young	ControlYoung
36-45	p014	Severe	FALSE	FALSE	10880	4.036628895362161	36	Severe	COVID	Young	SevereYoung
36-45	p015	Moderate	FALSE	FALSE	10796	4.033262875884479	36	Moderate	COVID	Young	ModerateYoung
56-65	p016	Severe	FALSE	FALSE	13094	4.117072336585978	56	Severe	COVID	Old	SevereOld
66-75	p017	Severe	FALSE	TRUE	11194	4.048985302570711	66	Severe	COVID	Old	SevereOld
25-35	p018	seropos_control	FALSE	FALSE	18229	4.260762844936168	25	Control	Control	Young	ControlYoung
25-35	p006	Moderate	FALSE	FALSE	10908	4.0377451292695925	25	Moderate	COVID	Young	ModerateYoung
76-85	p001	Moderate	FALSE	FALSE	15433	4.188450356186585	76	Moderate	COVID	Old	ModerateOld
46-55	p009	Severe	FALSE	FALSE	11370	4.055760464687735	46	Severe	COVID	Young	SevereYoung
66-75	p010	Moderate	FALSE	FALSE	11792	4.071587470514976	66	Moderate	COVID	Old	ModerateOld
56-65	p019	seroneg_control	FALSE	FALSE	15433	4.188450356186585	56	Control	Control	Old	ControlOld
36-45	p014	Severe	FALSE	FALSE	11429	4.058008232715403	36	Severe	COVID	Young	SevereYoung
56-65	p016	Severe	FALSE	FALSE	13731	4.137702167146962	56	Severe	COVID	Old	SevereOld
36-45	p021	seroneg_control	FALSE	FALSE	17888	4.252561786206329	36	Control	Control	Young	ControlYoung
56-65	p022	Severe	FALSE	FALSE	13303	4.123949591081828	56	Severe	COVID	Old	SevereOld
56-65	p023	Moderate	FALSE	FALSE	11136	4.046729222266487	56	Moderate	COVID	Old	ModerateOld
36-45	p024	Severe	FALSE	FALSE	11822	4.0726909550128685	36	Severe	COVID	Young	SevereYoung
66-75	p025	Severe	TRUE	FALSE	12923	4.111363344325131	66	Severe	COVID	Old	SevereOld
56-65	p026	Severe	FALSE	FALSE	16368	4.213995616368085	56	Severe	COVID	Old	SevereOld
25-35	p027	seroneg_control	FALSE	FALSE	18278	4.261928672990642	25	Control	Control	Young	ControlYoung
56-65	p004	seropos_control	FALSE	FALSE	17839	4.251370505496703	56	Control	Control	Old	ControlOld
25-35	p008	seropos_control	FALSE	FALSE	17648	4.246695495096115	25	Control	Control	Young	ControlYoung
25-35	p013	seropos_control	FALSE	FALSE	18033	4.256067982688279	25	Control	Control	Young	ControlYoung
36-45	p031	seropos_control	FALSE	FALSE	20822	4.318522442141257	36	Control	Control	Young	ControlYoung
36-45	p021	seroneg_control	FALSE	FALSE	16814	4.225671043081144	36	Control	Control	Young	ControlYoung
66-75	p029	Severe	FALSE	FALSE	14711	4.167642195482166	66	Severe	COVID	Old	SevereOld
36-45	p030	Severe	TRUE	FALSE	12424	4.094261442720502	36	Severe	COVID	Young	SevereYoung
46-55	p035	Severe	FALSE	FALSE	8799	3.9444333177002147	46	Severe	COVID	Young	SevereYoung
46-55	p028	Severe	TRUE	FALSE	8934	3.9510459481358198	46	Severe	COVID	Young	SevereYoung
25-35	p032	seroneg_control	FALSE	FALSE	15148	4.180355296448789	25	Control	Control	Young	ControlYoung
56-65	p026	Severe	FALSE	FALSE	13163	4.1193548812964265	56	Severe	COVID	Old	SevereOld
56-65	p022	Severe	FALSE	FALSE	11730	4.069298012115529	56	Severe	COVID	Old	SevereOld
36-45	p024	Severe	FALSE	FALSE	12295	4.089728533074736	36	Severe	COVID	Young	SevereYoung
36-45	p030	Severe	TRUE	FALSE	11459	4.059146719426198	36	Severe	COVID	Young	SevereYoung
56-65	p016	Severe	FALSE	FALSE	15851	4.200056665972214	56	Severe	COVID	Old	SevereOld
76-85	p033	Moderate	FALSE	FALSE	8180	3.912753303671323	76	Moderate	COVID	Old	ModerateOld
66-75	p029	Severe	FALSE	FALSE	14868	4.172252552423688	66	Severe	COVID	Old	SevereOld
25-35	p034	seroneg_control	FALSE	FALSE	14401	4.15839265038712	25	Control	Control	Young	ControlYoung
46-55	p028	Severe	TRUE	FALSE	12457	4.095413464448447	46	Severe	COVID	Young	SevereYoung
46-55	p035	Severe	FALSE	FALSE	13914	4.143451999021631	46	Severe	COVID	Young	SevereYoung
66-75	p036	Moderate	FALSE	FALSE	18229	4.260762844936168	66	Moderate	COVID	Old	ModerateOld
76-85	p037	Severe	TRUE	FALSE	16814	4.225671043081144	76	Severe	COVID	Old	SevereOld
56-65	p038	Severe	FALSE	FALSE	14987	4.175714707308695	56	Severe	COVID	Old	SevereOld
56-65	p039	Severe	TRUE	FALSE	18278	4.261928672990642	56	Severe	COVID	Old	SevereOld
25-35	p040	seropos_control	FALSE	FALSE	19139	4.281919242436253	25	Control	Control	Young	ControlYoung
56-65	p038	Severe	FALSE	FALSE	17696	4.247875109624604	56	Severe	COVID	Old	SevereOld
76-85	p041	Moderate	FALSE	FALSE	14440	4.15956719323362	76	Moderate	COVID	Old	ModerateOld
66-75	p042	Moderate	FALSE	FALSE	11429	4.058008232715403	66	Moderate	COVID	Old	ModerateOld
25-35	p043	Moderate	FALSE	FALSE	9568	3.980821166644336	25	Moderate	COVID	Young	ModerateYoung
56-65	p044	Severe	FALSE	TRUE	17412	4.240848658485361	56	Severe	COVID	Old	SevereOld
36-45	p045	seroneg_control	FALSE	FALSE	15310	4.184975190698261	36	Control	Control	Young	ControlYoung
25-35	p046	Severe	TRUE	FALSE	13840	4.141136090120739	25	Severe	COVID	Young	SevereYoung
56-65	p047	Moderate	FALSE	FALSE	11489	4.060282229438346	56	Moderate	COVID	Old	ModerateOld
56-65	p048	Moderate	FALSE	FALSE	15851	4.200056665972214	56	Moderate	COVID	Old	ModerateOld
56-65	p049	Severe	TRUE	FALSE	12822	4.107955772547713	56	Severe	COVID	Old	SevereOld
25-35	p050	seroneg_control	FALSE	FALSE	18082	4.257246464907372	25	Control	Control	Young	ControlYoung
36-45	p021	seroneg_control	FALSE	FALSE	16368	4.213995616368085	36	Control	Control	Young	ControlYoung
56-65	p044	Severe	FALSE	TRUE	16151	4.208199417133797	56	Severe	COVID	Old	SevereOld
25-35	p043	Moderate	FALSE	FALSE	14987	4.175714707308695	25	Moderate	COVID	Young	ModerateYoung
66-75	p051	Severe	TRUE	FALSE	18577	4.268975581097807	66	Severe	COVID	Old	SevereOld
56-65	p004	seropos_control	FALSE	FALSE	18229	4.260762844936168	56	Control	Control	Old	ControlOld
36-45	p052	seropos_control	FALSE	FALSE	14947	4.17455403452083	36	Control	Control	Young	ControlYoung
46-55	p053	Severe	TRUE	FALSE	13268	4.122805462847444	46	Severe	COVID	Young	SevereYoung
56-65	p049	Severe	TRUE	FALSE	10440	4.018700498666243	56	Severe	COVID	Old	SevereOld
25-35	p040	seropos_control	FALSE	FALSE	15474	4.189602592521581	25	Control	Control	Young	ControlYoung
56-65	p054	seropos_control	FALSE	FALSE	16904	4.227989484044257	56	Control	Control	Old	ControlOld
36-45	p055	seropos_control	FALSE	FALSE	17984	4.254886293888967	36	Control	Control	Young	ControlYoung
36-45	p056	seropos_control	FALSE	FALSE	15107	4.1791782292097945	36	Control	Control	Young	ControlYoung
15-24	p057	seroneg_control	FALSE	FALSE	17984	4.254886293888967	15	Control	Control	Young	ControlYoung
56-65	p038	Severe	FALSE	FALSE	16368	4.213995616368085	56	Severe	COVID	Old	SevereOld
46-55	p058	Moderate	FALSE	FALSE	21751	4.337479228394032	46	Moderate	COVID	Young	ModerateYoung
25-35	p065	seroneg_control	FALSE	FALSE	12555	4.098816717048941	25	Control	Control	Young	ControlYoung
25-35	p066	seroneg_control	FALSE	FALSE	11136	4.046729222266487	25	Control	Control	Young	ControlYoung
76-85	p001	Moderate	FALSE	FALSE	14099	4.149188310536008	76	Moderate	COVID	Old	ModerateOld
46-55	p053	Severe	TRUE	FALSE	11107	4.0455967718675785	46	Severe	COVID	Young	SevereYoung
36-45	p069	seroneg_control	FALSE	FALSE	14711	4.167642195482166	36	Control	Control	Young	ControlYoung
46-55	p005	seroneg_control	FALSE	FALSE	14325	4.156094630639427	46	Control	Control	Young	ControlYoung
36-45	p070	seroneg_control	FALSE	FALSE	15269	4.183810595098135	36	Control	Control	Young	ControlYoung
56-65	p071	Severe	TRUE	FALSE	8430	3.9258275746247424	56	Severe	COVID	Old	SevereOld
56-65	p073	Severe	TRUE	FALSE	14325	4.156094630639427	56	Severe	COVID	Old	SevereOld
36-45	p074	Moderate	FALSE	FALSE	14440	4.15956719323362	36	Moderate	COVID	Young	ModerateYoung
76-85	p075	Moderate	FALSE	FALSE	9304	3.968669701720392	76	Moderate	COVID	Old	ModerateOld
46-55	p076	Severe	TRUE	FALSE	14789	4.169938808941815	46	Severe	COVID	Young	SevereYoung
36-45	p077	seroneg_control	FALSE	FALSE	19087	4.280737673504682	36	Control	Control	Young	ControlYoung
36-45	p078	seropos_control	FALSE	FALSE	16950	4.229169702539101	36	Control	Control	Young	ControlYoung
56-65	p080	Moderate	FALSE	FALSE	12135	4.084039780667953	56	Moderate	COVID	Old	ModerateOld
56-65	p068	Moderate	FALSE	FALSE	12327	4.0908573959815335	56	Moderate	COVID	Old	ModerateOld
25-35	p081	seropos_control	FALSE	FALSE	13338	4.125090713082634	25	Control	Control	Young	ControlYoung
25-35	p082	seropos_control	FALSE	FALSE	11915	4.076094046682475	25	Control	Control	Young	ControlYoung
56-65	p071	Severe	TRUE	FALSE	8888	3.9488040459328113	56	Severe	COVID	Old	SevereOld
36-45	p074	Moderate	FALSE	FALSE	15936	4.202379321079624	36	Moderate	COVID	Young	ModerateYoung
25-35	p084	Moderate	FALSE	FALSE	13025	4.114777731971562	25	Moderate	COVID	Young	ModerateYoung
56-65	p073	Severe	TRUE	FALSE	14789	4.169938808941815	56	Severe	COVID	Old	SevereOld
46-55	p076	Severe	TRUE	FALSE	17041	4.23149507644823	46	Severe	COVID	Young	SevereYoung
66-75	p085	seroneg_control	FALSE	FALSE	17888	4.252561786206329	66	Control	Control	Old	ControlOld
66-75	p086	seropos_control	FALSE	FALSE	17412	4.240848658485361	66	Control	Control	Old	ControlOld
66-75	p087	seroneg_control	FALSE	FALSE	19400	4.2878017299302265	66	Control	Control	Old	ControlOld
56-65	p071	Severe	TRUE	FALSE	9233	3.965342835560622	56	Severe	COVID	Old	SevereOld
46-55	p076	Severe	TRUE	FALSE	15724	4.196563035148052	46	Severe	COVID	Young	SevereYoung
above 85	p088	Moderate	FALSE	FALSE	17839	4.251370505496703	85	Moderate	COVID	Old	ModerateOld
25-35	p040	seropos_control	FALSE	FALSE	17459	4.242019364975552	25	Control	Control	Young	ControlYoung
36-45	p089	seroneg_control	FALSE	FALSE	18278	4.261928672990642	36	Control	Control	Young	ControlYoung
36-45	p090	Moderate	FALSE	FALSE	16368	4.213995616368085	36	Moderate	COVID	Young	ModerateYoung
25-35	p091	Moderate	FALSE	FALSE	11340	4.054613054556888	25	Moderate	COVID	Young	ModerateYoung
76-85	p092	Moderate	FALSE	FALSE	17225	4.236159230579664	76	Moderate	COVID	Old	ModerateOld
76-85	p093	Severe	FALSE	FALSE	14025	4.146902869928199	76	Severe	COVID	Old	SevereOld
46-55	p094	Low	FALSE	FALSE	16545	4.218666771495871	46	Low	COVID	Young	LowYoung
56-65	p095	LRTI_nonCovid	TRUE	FALSE	15979	4.203549596750741	56	LRTI_nonCovid	LRTI_nonCovid	Old	LRTI_nonCovidOld
46-55	p096	seroneg_control	FALSE	FALSE	18229	4.260762844936168	46	Control	Control	Young	ControlYoung
36-45	p074	Moderate	FALSE	FALSE	11252	4.051229723493163	36	Moderate	COVID	Young	ModerateYoung
66-75	p097	Severe	FALSE	TRUE	14249	4.15378438646937	66	Severe	COVID	Old	SevereOld
above 85	p088	Moderate	FALSE	FALSE	22051	4.343428289252123	85	Moderate	COVID	Old	ModerateOld
56-65	p068	Moderate	FALSE	FALSE	13877	4.142295588289763	56	Moderate	COVID	Old	ModerateOld
76-85	p099	Moderate	FALSE	FALSE	17041	4.23149507644823	76	Moderate	COVID	Old	ModerateOld
46-55	p100	seroneg_control	FALSE	FALSE	18377	4.264274615331584	46	Control	Control	Young	ControlYoung
25-35	p101	seroneg_control	FALSE	FALSE	20709	4.3161591281079685	25	Control	Control	Young	ControlYoung
76-85	p093	Severe	FALSE	FALSE	16456	4.216324278686668	76	Severe	COVID	Old	SevereOld
46-55	p102	LRTI_nonCovid	FALSE	FALSE	22111	4.344608384580567	46	LRTI_nonCovid	LRTI_nonCovid	Young	LRTI_nonCovidYoung
above 85	p103	LRTI_nonCovid	FALSE	FALSE	18577	4.268975581097807	85	LRTI_nonCovid	LRTI_nonCovid	Old	LRTI_nonCovidOld
76-85	p001	Moderate	FALSE	FALSE	19087	4.280737673504682	76	Moderate	COVID	Old	ModerateOld
76-85	p092	Moderate	FALSE	FALSE	17936	4.253725595250898	76	Moderate	COVID	Old	ModerateOld
36-45	p106	Low	FALSE	FALSE	15269	4.183810595098135	36	Low	COVID	Young	LowYoung
46-55	p104	Low	FALSE	FALSE	15269	4.183810595098135	46	Low	COVID	Young	LowYoung
66-75	p105	Low	FALSE	FALSE	10602	4.0253877998904075	66	Low	COVID	Old	LowOld
36-45	p062	seropos_control	FALSE	FALSE	18131	4.258421757901637	36	Control	Control	Young	ControlYoung
56-65	p095	LRTI_nonCovid	TRUE	FALSE	15640	4.194236748723829	56	LRTI_nonCovid	LRTI_nonCovid	Old	LRTI_nonCovidOld
76-85	p099	Moderate	FALSE	FALSE	11884	4.074962643131626	76	Moderate	COVID	Old	ModerateOld
66-75	p097	Severe	FALSE	TRUE	11223	4.050108962917868	66	Severe	COVID	Old	SevereOld
56-65	p054	seropos_control	FALSE	FALSE	16679	4.222170008681765	56	Control	Control	Old	ControlOld
56-65	p107	seroneg_control	FALSE	FALSE	14987	4.175714707308695	56	Control	Control	Old	ControlOld
56-65	p108	Severe	FALSE	TRUE	9233	3.965342835560622	56	Severe	COVID	Old	SevereOld
66-75	p109	Low	FALSE	FALSE	17791	4.250200359678991	66	Low	COVID	Old	LowOld
56-65	p073	Severe	TRUE	FALSE	13268	4.122805462847444	56	Severe	COVID	Old	SevereOld
46-55	p111	seropos_control	FALSE	FALSE	13950	4.144574207609616	46	Control	Control	Young	ControlYoung
36-45	p031	seropos_control	FALSE	FALSE	19139	4.281919242436253	36	Control	Control	Young	ControlYoung
66-75	p112	Low	FALSE	FALSE	13914	4.143451999021631	66	Low	COVID	Old	LowOld
56-65	p113	Moderate	FALSE	FALSE	9917	3.99638031323341	56	Moderate	COVID	Old	ModerateOld
66-75	p105	Low	FALSE	FALSE	12167	4.085183508052778	66	Low	COVID	Old	LowOld
46-55	p104	Low	FALSE	FALSE	12991	4.11364258277174	46	Low	COVID	Young	LowYoung
above 85	p103	LRTI_nonCovid	FALSE	FALSE	14987	4.175714707308695	85	LRTI_nonCovid	LRTI_nonCovid	Old	LRTI_nonCovidOld
56-65	p095	LRTI_nonCovid	TRUE	FALSE	13233	4.12165831249807	56	LRTI_nonCovid	LRTI_nonCovid	Old	LRTI_nonCovidOld
66-75	p112	Low	FALSE	FALSE	17272	4.237342629326174	66	Low	COVID	Old	LowOld
56-65	p113	Moderate	FALSE	FALSE	10413	4.0175758683910745	56	Moderate	COVID	Old	ModerateOld
56-65	p114	LRTI_nonCovid	FALSE	FALSE	18180	4.259593878885949	56	LRTI_nonCovid	LRTI_nonCovid	Old	LRTI_nonCovidOld
66-75	p117	Moderate	FALSE	FALSE	18427	4.2654546358431835	66	Moderate	COVID	Old	ModerateOld
46-55	p118	LRTI_nonCovid	TRUE	FALSE	11609	4.064794811195383	46	LRTI_nonCovid	LRTI_nonCovid	Young	LRTI_nonCovidYoung
66-75	p119	LRTI_nonCovid	FALSE	FALSE	7571	3.879153246184246	66	LRTI_nonCovid	LRTI_nonCovid	Old	LRTI_nonCovidOld
25-35	p120	seroneg_control	FALSE	FALSE	20709	4.3161591281079685	25	Control	Control	Young	ControlYoung
56-65	p019	seroneg_control	FALSE	FALSE	16368	4.213995616368085	56	Control	Control	Old	ControlOld
15-24	p057	seroneg_control	FALSE	FALSE	19559	4.291346646689625	15	Control	Control	Young	ControlYoung
76-85	p121	LRTI_nonCovid	FALSE	FALSE	15351	4.18613667169178	76	LRTI_nonCovid	LRTI_nonCovid	Old	LRTI_nonCovidOld
66-75	p122	LRTI_nonCovid	FALSE	FALSE	17744	4.249051528805085	66	LRTI_nonCovid	LRTI_nonCovid	Old	LRTI_nonCovidOld
46-55	p123	seroneg_control	FALSE	FALSE	15599	4.19309675807227	46	Control	Control	Young	ControlYoung
25-35	p018	seropos_control	FALSE	FALSE	17506	4.2431869241314715	25	Control	Control	Young	ControlYoung
25-35	p050	seroneg_control	FALSE	FALSE	18180	4.259593878885949	25	Control	Control	Young	ControlYoung
46-55	p124	seroneg_control	FALSE	FALSE	14868	4.172252552423688	46	Control	Control	Young	ControlYoung
25-35	p125	seroneg_control	FALSE	FALSE	18328	4.263115076181341	25	Control	Control	Young	ControlYoung
76-85	p001	Moderate	FALSE	FALSE	14249	4.15378438646937	76	Moderate	COVID	Old	ModerateOld
25-35	p061	seropos_control	FALSE	FALSE	17984	4.254886293888967	25	Control	Control	Young	ControlYoung
25-35	p059	seropos_control	FALSE	FALSE	17459	4.242019364975552	25	Control	Control	Young	ControlYoung
46-55	p118	LRTI_nonCovid	TRUE	FALSE	9766	3.9897167199481047	46	LRTI_nonCovid	LRTI_nonCovid	Young	LRTI_nonCovidYoung
76-85	p093	Severe	FALSE	FALSE	13622	4.13424087594659	76	Severe	COVID	Old	SevereOld
46-55	p104	Low	FALSE	FALSE	13268	4.122805462847444	46	Low	COVID	Young	LowYoung
66-75	p122	LRTI_nonCovid	FALSE	FALSE	17791	4.250200359678991	66	LRTI_nonCovid	LRTI_nonCovid	Old	LRTI_nonCovidOld
above 85	p103	LRTI_nonCovid	FALSE	FALSE	17839	4.251370505496703	85	LRTI_nonCovid	LRTI_nonCovid	Old	LRTI_nonCovidOld
36-45	p126	seropos_control	FALSE	FALSE	15557	4.191925851711436	36	Control	Control	Young	ControlYoung
25-35	p060	seroneg_control	FALSE	FALSE	15148	4.180355296448789	25	Control	Control	Young	ControlYoung
25-35	p020	seroneg_control	FALSE	FALSE	14174	4.151492428425498	25	Control	Control	Young	ControlYoung
36-45	p132	seroneg_control	FALSE	FALSE	25088	4.399466041004344	36	Control	Control	Young	ControlYoung
25-35	p032	seroneg_control	FALSE	FALSE	22172	4.345804869920424	25	Control	Control	Young	ControlYoung
25-35	p133	seroneg_control	FALSE	FALSE	17648	4.246695495096115	25	Control	Control	Young	ControlYoung
25-35	p134	seropos_control	FALSE	FALSE	18527	4.267805101513972	25	Control	Control	Young	ControlYoung
36-45	p135	seropos_control	FALSE	FALSE	16634	4.220996697147369	36	Control	Control	Young	ControlYoung
66-75	p136	LRTI_nonCovid	FALSE	FALSE	19453	4.288986586791629	66	LRTI_nonCovid	LRTI_nonCovid	Old	LRTI_nonCovidOld
25-35	p137	seropos_control	FALSE	FALSE	17318	4.238497735307359	25	Control	Control	Young	ControlYoung
25-35	p138	seroneg_control	FALSE	FALSE	14478	4.160708572292429	25	Control	Control	Young	ControlYoung
66-75	p122	LRTI_nonCovid	FALSE	FALSE	18729	4.272514589650952	66	LRTI_nonCovid	LRTI_nonCovid	Old	LRTI_nonCovidOld
36-45	p062	seropos_control	FALSE	FALSE	17459	4.242019364975552	36	Control	Control	Young	ControlYoung
25-35	p140	seroneg_control	FALSE	FALSE	17506	4.2431869241314715	25	Control	Control	Young	ControlYoung
76-85	p001	Moderate	FALSE	FALSE	17179	4.234997879686031	76	Moderate	COVID	Old	ModerateOld
66-75	p136	LRTI_nonCovid	FALSE	FALSE	20540	4.312600439261259	66	LRTI_nonCovid	LRTI_nonCovid	Old	LRTI_nonCovidOld
